# Supplementary material for: A machine learning approach to predict intravenous immunoglobulin resistance in Kawasaki disease patients: A study based on a Southeast China population
Source: PLoS One. 2020 Aug 27;15(8):e0237321. doi: 10.1371/journal.pone.0237321 (PMC7451628; doi:10.1371/journal.pone.0237321)
Supplement: S1 Dataset — (XLSX) [file pone.0237321.s001.xlsx]

## Sheet: Sheet1
sex	age(< 1 year-1, 1 to 3 years-2, >3 years-3)	days of fever	acute	diagnosis timing	KD type	rash	erythema of oral mucosa	strawberry tongue	conjunctival injection	Cervical lymphadenopathy	edema of the hands	periungual desquamation	Changes around anus	IVIG timing	IVIG lasting days	IVIG resistance	glucocorticoid	weight	body surface area	LMCA(mm)	Proximal RCA(mm)	LMCA LMS_Z_Score	Proximal_RCA LMS_Z_Score	LMCA AHA Z_Score	Proximal_RCA AHA Z_Score	WBC(10^9/L)	Eos(10^9/L)	BA(10^9/L)	RBC(10^12/L)	Hb(g/L)	MCV(fL)	MCH(pg)	MCHC(g/L)	NE%	PLT(10^9/L)	MPV(fL)	PCT%	PDW(fL)	LY%	MO%	EO%	BA%	NE(10^9/L)	Hct%	LYM(10^9/L)	Mono(10^9/L)	P-LCR%	CRP(mg/L)	ESR(mm/h)
0	1	5	1	5	1	1	1	0	1	1	1	0	0	5	2	0	0	5.8	0.303	1.47	1.14	0.0692782	-0.579235	-0.902725	-0.687307	12.37	0.22	0.01	4.14	112	85.3	27.1	317	60	371	11.3	0.42	13.7	35.6	2.5	1.8	0.1	7.43	35.3	4.4	0.31	34.9	49.8	20
0	2	5	1	6	1	1	1	1	1	1	1	0	0	1	1	0	0	11	0.485	1.54	1.41	-0.918212	-0.575876	-1.66085	-0.850596	37.83	0.15	0	5.5	150	79.4	27.3	344	80.5	498	8.4	0.42	15.5	10.6	8.5	0.4	0	30.45	43.7	4.01	3.22	15.8	23.93	60
0	1	4	1	6	1	1	1	0	1	1	1	0	0	6	2	0	1	6.7	0.3345	1.58	1.58	0.256572	1.14451	-0.790588	0.562643	20.52	0.02	0.02	3.64	99	83.5	27.2	326	82.1	467	8.9	0.41	8.5	13	4.7	0.1	0.1	16.85	30.4	2.66	0.97	15	45.06	35
1	1	3	1	5	1	1	1	0	1	1	0	0	0	5	2	0	0	7	0.345	1.6	1.24	0.00417857	-0.5025	-0.798162	-0.630507	17.13	0.43	0.07	4.13	113	80.3	27.4	342	62.2	437	8.8	0.39	15.9	24.4	10.5	2.5	0.4	10.65	33.1	4.18	1.8	18.6	113.52	65
1	1	2	1	6	0	0	1	0	1	0	1	0	0	14	2	0	1	6.5	0.3275	1.67	1.75	0.441596	1.66951	-0.490682	1.17664	10.1	0.51	0.05	3.83	99	80.9	25.8	319	52.1	405	10.2	0.41	10.1	33.8	8.6	5	0.5	5.26	31	3.41	0.87	24.4	177.3	65
0	2	4	1	5	1	1	1	0	1	1	1	1	0	5	2	0	0	10	0.45	1.72	1.53	-0.0491759	0.101116	-1.0259	-0.299343	10.24	0.19	0.02	4.99	135	80	27.1	338	59.7	283	7.6	0.22	8.7	30.9	6.9	1.9	0.2	6.12	39.9	3.16	0.71	8	39.55	105
0	1	1	1	7	0	1	1	0	0	0	1	0	0	7	2	0	1	4.3	0.2505	1.73	1.65	1.48286	2.2269	0.246646	1.45751	26.86	0.24	0.01	4.26	133	97.4	31.2	320	54.9	417	10	0.42	10.7	27.9	16.3	0.9	0	14.72	41.5	7.5	4.39	24.7	49.86	82
1	1	3	1	5	1	1	1	0	1	1	1	0	0	5	1	0	1	5.5	0.2925	1.8	1.7	1.2829	1.78631	0.123166	1.27611	13.25	0.01	0.05	3.82	107	78.9	28.1	355	64.1	496	8.2	0.41	15.6	30.1	5.3	0.1	0.4	8.5	30.1	3.99	0.7	14.1	35.86	60
0	1	2	1	6	1	1	1	0	1	0	1	0	0	6	1	0	0	7.9	0.3765	1.81	1.56	0.771959	0.728854	-0.395768	0.219751	10.3	0.37	0.04	3.88	106	80.2	27.4	342	50.5	327	8.7	0.28	15.5	36.6	8.9	3.6	0.4	5.2	31.1	3.77	0.92	16.2	53.93	35
1	2	3	1	6	1	1	0	1	1	0	1	0	0	6	1	0	0	11	0.485	1.82	1.9	-0.198852	1.03258	-0.918883	0.671162	7.83	0.01	0.03	4.85	135	81.1	27.8	343	68.7	402	9	0.36	15.9	27.8	3	0.1	0.4	5.38	39.3	2.18	0.23	19.6	48.1	29
0	2	7	1	8	1	1	1	1	1	1	1	0	0	8	2	0	0	11	0.485	1.82	1.99	0.0693166	1.54442	-0.918883	0.950669	10.42	0.04	0	4.69	121	81	25.8	318	73.3	284	10.2	0.29	11.6	21.7	4.6	0.4	0	7.64	38	2.26	0.48	26.8	52.11	73
0	3	6	1	6	1	1	1	1	1	0	1	0	0	6	2	0	0	12	0.52	1.83	1.55	-0.109677	-0.236615	-1.04235	-0.58309	15.6	0.5	0.02	5.42	155	81.9	28.6	349	76	493	10.4	0.51	11.3	15.8	4.9	3.2	0.1	11.86	44.4	2.46	0.76	27.2	24.03	55
0	2	3	1	5	0	1	1	1	0	1	0	0	0	5	1	0	0	10	0.45	1.83	1.61	0.327394	0.408782	-0.729883	-0.0472317	22.97	0.6	0.02	4.1	109	80.5	26.6	330	58.9	397	7.4	0.3	7.9	33.3	4.7	2.6	0.1	13.51	33	7.66	1.09	7.2	156	106
1	1	10	0	12	0	1	0	0	0	0	1	0	0	12	2	1	0	9.5	0.4325	1.84	2.18	0.243453	2.24433	-0.616313	1.85857	30.49	0.03	0.05	4.83	84	60.5	17.4	288	75.5	834	10.2	0.85	10.8	15.9	8.3	0.1	0.2	23.03	29.2	4.86	2.52	26.1	104.69	43
0	1	7	1	16	1	1	1	0	1	0	0	1	0	16	4	0	1	5.5	0.2925	1.85	1.59	1.56261	1.55554	0.267828	0.90484	19.02	0.91	0.02	3.35	94	78.8	28.1	356	58.2	313	10	0.31	10.9	28.7	8.2	4.8	0.1	11.08	26.4	5.45	1.56	24.5	89.74	56
1	1	4	1	7	1	1	1	1	1	0	1	0	1	7	1	0	0	7.8	0.373	1.85	1.72	0.749235	1.20347	-0.26396	0.762881	18.08	0.76	0.05	4.31	110	77.1	25.6	332	71.4	272	9.6	0.26	16.2	19.7	4.4	4.2	0.3	12.91	33.3	3.56	0.8	25.3	161.5	10
0	2	4	1	6	1	1	1	1	1	1	1	0	0	6	2	0	0	11.8	0.513	1.89	1.87	0.129057	0.947672	-0.856222	0.43184	13.5	0.07	0.04	4.3	127	84.4	29.5	350	79	218	9.2	0.2	8.9	15.9	4.3	0.5	0.3	10.67	36.3	2.14	0.58	17.2	28.8	57
0	2	4	1	7	1	1	1	1	1	0	1	0	0	7	2	0	1	9.1	0.4185	1.9	1.8	0.774013	1.34449	-0.380528	0.735308	22.55	0.71	0.02	4.24	104	75	24.5	327	73.9	216	10.7	0.23	12.7	14.5	8.4	3.1	0.1	16.64	31.8	3.28	0.71	31.9	92	78
0	2	6	1	6	1	1	1	1	1	1	1	0	0	6	2	0	0	10	0.45	1.91	1.69	0.592294	0.710494	-0.5146	0.20488	18.97	0.11	0	4.16	115	80.9	27.6	341	74.5	525	7.4	0.39	15.2	20.4	4.5	0.6	0	14.14	33.7	3.87	0.85	9.1	33.37	140
0	1	13	0	13	1	1	1	1	1	1	0	1	0	13	1	1	1	6.3	0.3205	1.92	1.6	1.57472	1.34728	0.26865	0.728439	20.68	0.42	0.15	3.77	95	77.2	25.2	326	41.3	877	9.7	0.85	9.5	45.7	10.3	2	0.7	8.52	29.1	9.45	2.14	21.2	62.8	80
1	2	5	1	6	1	1	1	1	1	1	1	0	0	6	2	0	0	10.5	0.4675	1.92	1.6	0.276007	0.125996	-0.572469	-0.171256	21.16	0.3	0.04	4.01	110	79.7	27.4	343	74.2	396	8.6	0.34	16	19.8	4.4	1.4	0.2	15.7	31.9	4.19	0.93	18	201	110
1	1	6	1	6	1	1	1	0	1	0	1	0	0	6	2	1	1	7.1	0.3485	1.92	1.62	1.21846	1.02728	0.0825787	0.598577	22.84	1.24	0.03	4.57	115	76.6	25.2	329	29.2	747	8.2	0.62	8.3	53.3	12	5.4	0.1	6.65	35	12.18	2.74	10.9	3.81	10
1	1	3	1	7	1	1	0	1	1	0	0	1	0	6	4	0	0	8	0.38	1.93	1.5	0.983402	0.334863	-0.0826626	0.00308937	5.25	0.01	0.01	4.16	115	77.4	27.6	357	72.4	356	9.5	0.34	9.5	24.2	3	0.2	0.2	3.8	32.2	1.27	0.16	19.9	37.25	85
1	1	4	1	6	1	1	1	1	1	1	1	0	0	6	2	0	0	9	0.415	1.94	1.87	0.736007	1.4072	-0.25253	0.980378	6.56	0.11	0.01	4.08	103	78.9	25.2	320	55.8	255	11.9	0.3	15.6	37.7	4.6	1.7	0.2	3.67	32.2	2.47	0.3	40.1	39.7	72
0	2	4	1	10	0	0	1	0	1	1	0	0	0	10	2	0	0	11.5	0.5025	1.94	2.21	0.354136	2.15655	-0.67957	1.53405	9.05	0.01	0.01	4.02	107	78.4	26.6	340	78.5	216	11.6	0.25	14.1	14.9	6.4	0.1	0.1	7.1	31.5	1.35	0.58	37.8	89.22	66
0	1	4	1	8	1	1	1	1	1	0	0	1	0	8	2	0	1	8.2	0.387	1.95	1.57	1.16362	0.690761	-0.0681474	0.18714	18.59	0.01	0.01	4.05	108	80.7	26.7	330	86.3	587	8.9	0.52	9.9	12.4	1.1	0.1	0.1	16.06	32.7	2.31	0.2	17.1	135.6	10
0	2	4	1	6	1	1	1	1	1	1	1	0	0	6	1	0	0	9.5	0.4325	1.95	1.82	0.840497	1.31472	-0.317983	0.715648	12.98	0.29	0.01	4.13	116	82.8	28.1	339	79.2	235	9.2	0.22	9.3	15.3	3.2	2.2	0.1	10.29	34.2	1.98	0.41	17.5	48.34	65
0	2	4	1	9	1	1	0	0	1	1	1	0	0	9	2	0	0	8.8	0.408	1.95	1.91	1.01174	1.8316	-0.186955	1.1522	9.11	0.22	0.03	4.41	112	80.7	25.4	315	48.6	340	11	0.37	12.2	42.6	6.1	2.4	0.3	4.42	35.6	3.88	0.56	31.2	33.1	88
0	1	6	1	6	1	1	1	1	1	1	0	0	0	6	2	0	0	8.5	0.3975	1.96	1.72	1.11963	1.20086	-0.100784	0.606941	7.57	0.46	0.05	4.36	112	77.8	25.7	330	29	486	9.5	0.46	10.6	55.7	8.5	6.1	0.7	2.2	33.9	4.22	0.64	21.4	10.84	62
1	1	5	1	5	1	1	1	1	0	1	1	0	0	5	2	0	0	8.2	0.387	1.96	1.87	1.03249	1.61281	-0.0404631	1.15832	16.08	1.35	0.02	4.37	110	73.3	25.3	345	65.6	234	9.5	0.22	16.1	21.2	4.7	8.4	0.1	10.54	32	3.41	0.76	24.3	31.21	47
1	2	4	1	6	1	1	1	1	1	1	1	0	0	7	2	0	0	12	0.52	1.97		0.0952549		-0.676959		12.35	0.03	0.19	3.78	103	78	27.2	349	59.5	314	7.6	0.24	8.4	29.5	9.1	0.2	1.5	7.34	29.5	3.64	1.12	8.3	83.71	128
1	1	5	1	6	1	1	1	1	1	1	1	0	0	6	2	0	1	8	0.38	2	1.99	1.2326	2.05714	0.111748	1.59416	11.85	1.47	0.03	4.18	111	75.6	26.6	351	18.3	749	8.8	0.66	8.8	51.9	17.1	12.4	0.3	2.17	31.6	6.15	2.03	14.8	4.92	30
1	1	4	1	6	0	0	1	1	1	0	1	0	0	6	2	0	0	6.5	0.3275	2	2.06	1.70029	2.71091	0.448406	2.2067	14.14	0.24	0.03	3.58	105	86.9	29.3	338	55.5	329	9.2	0.3	10.2	36.3	6.1	1.7	0.2	7.85	31.1	5.13	0.86	19.9	66.57	20
0	1	4	1	5	0	1	1	1	1	1	0	0	0	4	2	0	1	7.2	0.352	2	2.1	1.59046	3.01671	0.28539	2.15271	15.61	0.05	0.02	3.84	99	75	25.8	344	75.5	311	12.4	0.39	16.7	17.1	7	0.3	0.1	11.78	28.8	2.67	1.09	42.9	163	73
1	2	4	1	6	1	1	1	1	1	1	0	0	0	6	2	0	0	11	0.485	2.01	1.73	0.463099	0.473313	-0.415407	0.143205	8.87	0.28	0.01	4.01	113	81.3	28.2	347	76.6	267	10.8	0.29	12.5	17.1	3	3.2	0.1	6.79	32.6	1.52	0.27	30.8	150	100
0	2	6	1	7	1	1	1	1	1	1	1	0	0	7	2	0	1	12	0.52	2.02	1.83	0.50089	0.766049	-0.546461	0.274039	8.5	0.02	0.01	3.52	95	83.5	27	323	63.7	526	9.1	0.48	9.8	24.8	11.2	0.2	0.1	5.41	29.4	2.11	0.95	17.5	44.32	40
1	1	3	1	7	0	1	1	0	0	0	1	0	0	5	2	0	1	4	0.24	2.04	1.68	2.7405	2.19563	1.25557	1.65559	6.65	0.02	0.01	3.47	111	94.5	32	338	76.5	429	9.5	0.41	9.8	17.4	5.6	0.3	0.2	5.09	32.8	1.16	0.37	20.1	30	50
0	1	5	1	6	1	1	1	1	1	0	1	0	0	6	2	0	1	8.5	0.3975	2.04	1.81	1.37619	1.54332	0.119634	0.896977	13.89	0.41	0.01	4.04	106	78.5	26.2	334	49.2	557	9.4	0.52	9.9	41.4	6.3	3	0.1	6.85	31.7	5.75	0.87	19.8	32.8	85
0	1	4	1	5	1	1	1	1	1	1	1	0	0	5	2	0	0	7.4	0.359	2.05	1.68	1.69698	1.34908	0.380985	0.724881	17.96	0.61	0.02	4.45	114	74.4	25.6	344	39	444	8.3	0.37	8.1	49.7	7.6	3.4	0.1	6.99	33.1	8.93	1.37	11	21.34	45
1	1	6	1	6	1	1	1	0	1	1	1	0	0	6	1	0	0	8	0.38	2.05	1.88	1.40708	1.69917	0.250613	1.23698	13.24	1.7	0.01	3.71	100	77.9	26.4	339	37.3	667	8.5	0.57	8.7	44.7	5.1	12.8	0.1	4.94	28.9	5.92	0.67	12.8	13.63	16
0	2	4	1	5	1	1	1	1	1	1	1	0	0	5	2	1	0	11	0.485	2.05	1.9	0.81023	1.23318	-0.309412	0.671162	14.65	0.4	0	4.13	115	84.3	27.8	330	82.5	163	11.4	0.19	12.7	10.9	3.9	2.7	0	12.09	34.8	1.59	0.57	34.3	144.3	65
1	1	12	0	15	1	0	1	0	1	1	0	1	0	15	2	0	0	11	0.485	2.05	2	0.597105	1.34517	-0.309412	0.981725	11.93	0.38	0.05	3.88	74	64.7	19.1	295	38.8	873	7.7	0.67	8.1	46.9	9.9	3.2	0.4	4.64	25.1	5.59	1.18	10	73.1	60
1	1	4	1	7	0	1	0	0	1	1	0	0	0	7	2	1	0	10.5	0.4675	2.06	1.86	0.754264	1.01633	-0.198628	0.642113	22.53	1.65	0.01	4.31	108	76.8	25.1	326	66.7	293	10.2	0.3	10.8	17.9	8.1	7.3	0	15	33.1	4.04	1.83	25.5	0.51	55
1	1	6	1	6	1	1	1	1	1	0	1	0	0	6	2	0	0	6.5	0.3275	2.06	1.97	1.91399	2.42071	0.619149	1.90765	16.05	0.75	0	4.71	117	76.2	24.8	326	60.9	435	8.5	0.37	8.6	30.5	3.9	4.7	0	9.77	35.9	4.9	0.63	12.8	114.07	20
1	2	3	1	7	1	1	1	0	1	1	1	0	0	7	2	0	0	11.2	0.492	2.07	1.65	0.614977	0.154225	-0.289303	-0.140535	13.16	0.28	0.03	4.6	120	76.5	26.1	341	64.3	322	9.4	0.3	10.7	25	8.4	2.1	0.2	8.46	35.2	3.29	1.1	20.2	40.95	47
0	2	7	1	8	1	1	1	1	1	1	0	0	0	8	1	0	1	9	0.415	2.07	1.69	1.34436	0.955427	0.102823	0.404644	13.39	0.02	0.01	4.44	115	76.6	25.9	338	71.6	522	8.8	0.46	8.8	22.7	5.5	0.1	0.1	9.58	34	3.04	0.74	15	43.5	75
1	1	5	1	6	1	1	1	0	1	0	1	0	0	6	2	1	0	8	0.38	2.07	1.72	1.47608	1.15099	0.306159	0.717449	9.1	0.93	0.03	3.88	108	83.5	27.8	333	56.5	436	9.5	0.41	9.9	20.4	12.6	10.2	0.3	5.13	32.4	1.86	1.15	19.8	5	12
0	2	3	1	6	1	1	1	1	1	1	0	0	0	6	2	0	0	8	0.38	2.07	1.87	1.60047	1.91132	0.306159	1.20451	25.99	0.08	0.03	3.8	113	86.6	29.6	342	72.1	401	9.4	0.38	16	23	4.5	0.3	0.1	18.73	32.9	5.98	1.17	22	54.11	85
0	1	1	1	10	0	1	1	1	1	0	0	0	0	11	2	0	1	6.7	0.3345	2.07	2.06	1.95303	3.03761	0.59925	2.15263	14.16	0.71	0.03	3.11	89	84.9	28.6	337	64.2	569	8.1	0.46	8.7	22	8.6	5	0.2	9.09	26.4	3.11	1.22	12.2	47.5	82
1	2	3	1	7	1	1	1	1	1	1	0	0	0	7	2	0	0	10.8	0.478	2.08	2.03	0.7457	1.48234	-0.196433	1.11411	21.64	0.17	0.11	4.52	113	76.8	25	326	41.2	728	9.8	0.71	10.3	48.3	9.2	0.8	0.5	8.91	34.7	10.45	2	22.2	7.9	61
0	3	4	1	6	0	0	0	0	1	1	0	0	0	6	4	1	1	16	0.66	2.08	2.1	-0.064586	0.872219	-0.925956	0.440183	5.96	0.02	0.01	4.55	126	83.3	27.7	332	76.4	168	11.4	0.19	13.4	14.4	8.7	0.3	0.2	4.55	37.9	0.86	0.52	36.2	64.7	9
1	1	1	1	8	1	1	1	0	1	0	1	0	0	8	2	0	1	8	0.38	2.09	1.55	1.54464	0.527436	0.361705	0.165444	22.25	0.02	0.02	3.85	104	84.7	27	319	43.5	748	8.9	0.67	9.6	46.4	9.9	0.1	0.1	9.69	32.6	10.32	2.2	16.2	6.34	20
1	1	7	1	7	1	1	1	1	1	0	1	0	1	7	2	0	0	8.4	0.394	2.09	1.65	1.42603	0.798069	0.277894	0.402777	11.47	0.06	0.02	4.05	110	84.2	27.2	323	50.9	451	9.4	0.42	9.9	34.4	14	0.5	0.2	5.84	34.1	3.94	1.61	19.1	13.67	30
0	1	5	1	7	0	1	1	0	1	0	0	0	0	7	2	0	1	4.65	0.26275	2.09	1.98	2.61408	3.48156	1.2034	2.48001	12.67	0.77	0.05	3.66	117	96.2	32	332	49.4	543	10.1	0.55	11.2	32.2	11.9	6.1	0.4	6.26	35.2	4.08	1.51	24.3	70.2	60
0	2	5	1	7	1	1	1	1	1	1	1	0	1	7	2	0	0	8.5	0.3975	2.09	2.24	1.5333	3.09504	0.257395	2.28271	12.7	0.6	0.06	3.97	105	79.8	26.4	331	31	513	9.4	0.48	10	57.3	6.5	4.7	0.5	3.93	31.7	7.28	0.83	19.8	0.49	60
1	2	7	1	7	1	1	1	1	1	1	1	0	0	6	2	1	1	12	0.52	2.09	2.48	0.492675	2.47544	-0.363764	2.2638	20.83	0.18	0	5.44	122	73	22.4	307	70.6	462	11.5	0.53	15.4	22.4	6.1	0.9	0	14.71	39.7	4.66	1.28	36.4	42.08	78
1	1	3	1	6	0	1	1	0	1	0	0	0	0	6	2	0	0	6.9	0.3415	2.1	1.79	1.92263	1.69593	0.636629	1.20783	13.09	0.94	0.04	4.36	112	73.9	25.7	348	70.1	331	10	0.33	10.6	14.1	8.3	7.2	0.3	9.17	32.2	1.85	1.09	23.8	67.6	33
0	1	4	1	6	1	1	1	1	1	1	1	0	0	6	1	1	0	8.5	0.3975	2.1	1.8	1.56443	1.50561	0.284947	0.864751	15.09	0.56	0.05	3.82	86	68.3	22.5	330	46.8	434	10.2	0.44	11	42.4	6.8	3.7	0.3	7.05	26.1	6.4	1.03	26.5	148.2	110
0	2	4	1	10	1	1	1	0	1	1	1	0	0	10	2	0	0	14	0.59	2.1	1.85	0.349167	0.436269	-0.625879	0.00701487	7.61	0	0	4.14	110	83.3	26.6	319	69.7	695	9.3	0.64	10.1	25.6	4.7	0	0	5.3	34.5	1.95	0.36	19.9	1.34	103
0	1	0.5	1	24	0	1	0	0	0	0	1	0	0	0.5	4	1	1	4.8	0.268	2.1	1.89	2.60114	3.05762	1.18847	2.12566	7.72	0	0.01	2.58	80	85.7	31	362	67	410	10.3	0.42	11.6	23.8	9.1	0	0.1	5.17	22.1	1.84	0.7	26.7	161.6	66.93
1	2	9	0	11	0	0	0	1	1	0	0	0	0	9	2	0	1	12.8	0.548	2.1	1.99	0.346645	0.930579	-0.457935	0.622707	18	0.11	0.03	3.95	107	83.3	27.1	325	59.1	634	9.5	0.6	10.5	28.4	11.7	0.6	0.2	10.65	32.9	5.11	2.1	20.6	122.6	96
1	2	7	1	7	1	1	1	1	1	1	0	0	1	7	2	0	0	13.5	0.5725	2.1	2.1	0.198166	1.11625	-0.557626	0.834488	34.22	0.8	0.04	4.53	121	85.2	26.7	313	52	505	10.9	0.55	12.3	35.1	10.5	2.3	0.1	17.78	38.6	12.02	3.58	32.3	13.22	55
0	2	24	0	5	0	0	1	1	1	0	1	1	0	6	2	1	0	12	0.52	2.1	2.29	0.747019	2.29076	-0.337665	1.68218	12.03	0.17	0.01	4.61	120	84.6	26	308	57.1	445	9.5	0.42	9.8	35.2	6.2	1.4	0.1	6.87	39	4.24	0.74	20.6	20.99	74
1	1	3	1	6	1	1	1	1	1	1	1	0	0	6	2	0	0	8.1	0.3835	2.1	2.56	1.54875	3.68706	0.368204	3.41842	11.31	0.21	0.01	4.22	100	76.8	23.7	309	69.6	668	9.2	0.61	9.4	20.4	8	1.9	0.1	7.88	32.4	2.31	0.9	17.7	99.63	82
1	1	5	1	6	0	1	1	1	0	1	0	0	0	6	2	1	1	7	0.345	2.11	1.72	1.92481	1.42042	0.641335	0.952126	17.2	0.14	0.03	4.51	112	74.9	24.4	325	44.1	420	9.3	0.39	9.6	49.6	5.3	0.8	0.2	7.59	33.8	8.53	0.91	18.8	46.4	56
0	1	4	1	5	1	1	1	1	1	0	1	0	0	5	4	0	1	8	0.38	2.11	1.81	1.72569	1.68391	0.417251	1.00969	10.23	0.09	0.01	3.78	103	88.1	27.2	309	74.4	451	10.4	0.47	12.4	19.4	5.2	0.9	0.1	7.62	33.3	1.98	0.53	28.9	51.5	65
0	2	7	1	7	1	1	1	0	1	1	1	0	0	9	1	0	0	10	0.45	2.11	1.83	1.225	1.22531	0.0236057	0.646075	12.57	0.18	0.03	3.59	104	84.9	28.8	340	51.3	517	9.1	0.47	15.2	41.3	5.8	1.4	0.2	6.44	30.5	5.19	0.73	19.4	8.06	90
1	2	5	1	5	1	0	1	1	1	1	1	0	0	5	2	0	0	10.5	0.4675	2.11	2.17	0.919829	1.96928	-0.0651129	1.6119	9.49	0.42	0.03	4.52	126	83	27.9	336	43.5	545	8	0.44	8.9	36.5	15.3	4.4	0.3	4.13	37.5	3.46	1.45	11	8.8	51
1	1	8	1	9	0	1	0	0	1	0	0	0	0	9	1	0	0	6.1	0.3135	2.11	2.47	2.22428	4.0595	0.861789	3.68844	17.84	0.46	0.03	3.15	90	88.3	28.6	324	49.5	520	10.8	0.56	12.6	38.9	8.8	2.6	0.2	8.84	27.8	6.94	1.57	30.7	52.48	90
0	2	6	1	8	1	1	0	1	1	1	0	0	0	8	2	0	0	14	0.59	2.12	1.91	0.409222	0.634385	-0.575206	0.185574	27.7	0.24	0.04	3.01	84	85.7	27.9	326	76.9	472	9.1	0.43	9.2	10.4	11.7	0.9	0.1	21.31	25.8	2.88	3.23	16.6	112	105
1	1	2	1	8	0	0	1	0	1	0	0	0	0	8	1	0	0	5.8	0.303	2.12	3.2	2.36323	6.03158	0.968508	6.23286	9.73	0.81	0.02	3.36	104	87.1	30.9	355	29.6	383	8.9	0.34	15.9	56	5.9	8.3	0.2	2.88	29.3	5.45	0.57	18.8	31.64	75
0	1	4	1	8	1	1	1	0	1	1	0	0	0	8	2	0	0	6.6	0.331	2.13	1.76	2.17058	1.90919	0.793774	1.18427	14.25	0.01	0	3.81	104	80.9	27.3	337	86.4	526	8.5	0.45	15.8	10.7	2.8	0.1	0	12.32	30.8	1.52	0.4	17.2	99.6	25
1	2	6	1	6	0	0	1	1	1	1	1	0	0	6	2	0	0	13	0.555	2.13	2.09	0.399123	1.18706	-0.409791	0.89031	24.97	0.09	0.09	4.53	122	80.8	26.9	333	58.3	321	10.1	0.32	11.3	30.6	10.3	0.4	0.4	14.58	36.6	7.63	2.58	25.6	97.8	83
1	2	5	1	9	0	0	1	1	1	0	0	1	0	9	2	0	0	11.5	0.5025	2.14	1.71	0.771071	0.298962	-0.153617	-0.00757498	15.03	0.11	0.02	5.71	133	72.7	23.3	320	67.1	426	9	0.38	9.2	27.7	4.4	0.7	0.1	10.08	41.5	4.16	0.66	16.7	62.86	60
0	2	7	1	7	1	1	1	1	1	0	1	0	0	7	1	1	1	9	0.415	2.14	1.77	1.56082	1.25855	0.294167	0.660526	8.74	0.15	0.01	4.96	126	76.2	25.4	333	50.3	312	7.6	0.24	8.5	42.2	5.5	1.7	0.1	4.39	37.8	3.69	0.48	9.5	68	70
1	2	4	1	6	1	0	1	1	1	1	1	1	1	5	4	0	1	12	0.52	2.14	1.81	0.653796	0.528732	-0.233266	0.212815	22.81	1.05	0.02	4.9	135	84.1	27.6	328	72.4	374	11.3	0.42	13.3	18.7	4.2	4.6	0.1	16.53	41.2	4.26	0.95	35.1	22.23	23
1	2	7	1	7	0	1	0	0	1	1	0	0	0	11	2	0	0	12.2	0.527	2.14	1.86	0.607986	0.648898	-0.264311	0.331062	9.36	1.42	0	4.03	98	73.7	24.3	330	44.2	187	10.7	0.2	12.3	35.8	4.8	15.2	0	4.14	29.7	3.35	0.45	30.7	25.1	28
1	1	6	1	7	0	1	1	0	0	0	1	0	0	7	2	0	0	4.8	0.268	2.14	2.15	2.79631	3.54583	1.30557	3.01301	11.64	0.22	0.01	2.83	87	84.8	30.7	363	45.6	638	8.8	0.56	8.8	44.4	8	1.9	0.1	5.31	24	5.17	0.93	14.8	52.53	45
0	2	5	1	6	0	0	1	1	1	0	1	0	0	6	2	0	0	7.5	0.3625	2.15	1.62	1.98348	1.08006	0.638732	0.505213	7.9	0.13	0.02	3.97	103	81.9	25.9	317	40	593	10	0.59	10.4	49.7	8.4	1.6	0.3	3.16	32.5	3.93	0.66	23.1	41.6	65
0	2	1	1	6	1	1	0	0	1	1	1	0	0	5	2	0	0	12.8	0.548	2.15	1.85	0.732441	0.66871	-0.328991	0.198995	11.3	0.48	0.02	3.93	106	83.5	27	323	34.7	359	10.4	0.37	10.7	53.5	7.4	4.2	0.2	3.92	32.8	6.04	0.84	26.4	74.66	65
1	1	4	1	6	0	1	1	0	1	0	1	0	0	6	1	0	0	7.5	0.3625	2.15	2.2	1.90208	2.84577	0.638732	2.40293	11.81	0.59	0.02	3.87	103	77.5	26.6	343	59.2	350	9.9	0.35	10.3	28.6	7	5	0.2	6.99	30	3.38	0.83	22.9	140.96	60
1	1	3.5	1	5.5	1	1	1	0	1	0	1	0	0	5.5	1	0	0	9	0.415	2.15	2.2	1.45442	2.43213	0.321502	2.03589	8.09	0.49	0.02	5.11	145	81.7	28.3	347	54.9	236	8.6	0.2	15.9	31.9	6.8	6.1	0.3	4.45	41.7	2.58	0.55	16.6	111.1	58
1	1	5	1	5	0	1	1	1	1	1	1	0	0	5	2	0	0	8	0.38	2.16	1.83	1.78122	1.53153	0.556116	1.07463	11.77	0.09	0.03	3.83	97	78.1	25.3	324	55.4	305	10.2	0.31	11	36.6	6.9	0.8	0.3	6.53	29.9	4.31	0.81	24.9	92	23
0	2	3	1	8	1	1	1	0	1	1	1	1	1	8	2	0	1	10.5	0.4675	2.17	1.7	1.28993	0.631757	0.0951047	0.141578	10.97	0.09	0.01	3.85	111	89.9	28.8	321	86.2	240	11.6	0.28	14	9.9	3	0.8	0.1	9.45	34.6	1.09	0.33	36	209.5	70
0	1	5	1	6	1	1	1	1	1	0	1	0	0	5	1	0	0	4.7	0.2645	2.17	2.02	2.85409	3.62253	1.42318	2.60094	17.71	0.48	0.11	2.84	82	77.4	28.8	372	50.1	262	8.3	0.22	15.9	40.1	6.5	2.7	0.6	8.87	21.9	7.1	1.15	15	65.31	22
0	1	5	1	7	1	1	1	1	1	0	1	0	0	7	2	0	1	7	0.345	2.17	2.4	2.18266	4.16262	0.810687	3.19419	15.98	0.01	0	4.21	109	80.3	25.9	322	63.7	461	9.1	0.42	9.2	31.5	4.7	0.1	0	10.18	33.8	5.04	0.75	17	74.19	50
0	1	4	1	8	1	1	1	1	1	0	0	0	0	5	4	0	1	9	0.415	2.18	1.57	1.68249	0.489943	0.403506	0.0208205	20.11	0.23	0.02	4.76	123	78.6	25.8	329	80.5	240	11	0.26	12.2	12.1	6.2	1.1	0.1	16.18	37.4	2.44	1.24	32.7	170.49	25
0	2	5	1	6	1	1	1	1	1	1	1	0	0	6	1	0	0	10	0.45	2.18	2.02	1.43738	1.89987	0.211978	1.24484	11.04	0.23	0.01	4.44	119	81.5	26.8	329	79.7	314	10.7	0.33	11.4	15.5	2.6	2.1	0.1	8.8	36.2	1.71	0.29	29.2	104.86	50
1	1	6	1	6	1	1	1	1	1	0	1	0	1	6	2	0	0	8.5	0.3975	2.18	2.09	1.69801	2.23484	0.505364	1.79931	24.15	0.04	0.02	3.54	88	78	24.9	319	71	361	10.7	0.39	12	19.2	9.5	0.2	0.1	17.17	27.6	4.63	2.29	29.7	104.67	110
0	1	4	1	8	0	1	1	1	1	0	0	0	0	5	4	0	1	6.3	0.3205	2.19	1.55	2.44252	1.1366	1.03953	0.561783	16.69	0.07	0.02	3.46	99	83.8	28.6	341	70.3	428	8.8	0.38	8.8	13.1	16.1	0.4	0.1	11.73	29	2.19	2.68	13.9	28.34	62.3
1	1	1.5	1	5	0	1	1	1	1	0	0	0	0	5	2	0	1	6	0.31	2.19	1.81	2.5351	2.02929	1.11705	1.5087	13.95	0	0.02	3.23	101	98.1	31.3	319	77.2	465	11.1	0.51	13.1	11.5	11.2	0	0.1	10.77	31.7	1.6	1.56	33.7	97.1	66
0	1	4	1	6	0	1	1	0	1	0	0	0	0	6	2	0	0	9.3	0.4255	2.19	1.89	1.63766	1.62256	0.371607	0.980008	7.98	0.29	0.01	3.75	101	83.9	27	322	21.9	370	8.3	0.31	15.7	70.1	4.3	3.6	0.1	1.75	31.4	5.59	0.34	15	44.72	60
0	1	2	1	5	1	1	1	1	1	1	1	0	0	5	2	0	1	7.1	0.3485	2.19	1.91	2.21629	2.33753	0.843426	1.55328	13.75	0.7	0.07	3.66	100	82.6	27.3	331	65.4	434	9.1	0.4	15.5	26	3	5.1	0.5	8.99	30.3	3.58	0.41	18.8	52.52	40
0	2	7	1	7	0	0	1	0	1	0	1	0	0	7	2	1	1	12.5	0.5375	2.19	1.92	0.912294	0.967626	-0.180514	0.46204	19.75	0.8	0.06	5.36	98	54.7	18.3	334	70.7	483	10.1	0.49	11.3	17	7.9	4.1	0.3	13.97	29.3	3.35	1.57	26.7	48.4	45
1	1	6	1	14	1	1	1	1	1	1	0	1	0	15	2	0	0	8.6	0.401	2.19	2.06	1.70155	2.11599	0.512155	1.67939	25.37	0.42	0.03	4.47	112	78.3	25.1	320	53.6	410	9.9	0.41	10.6	34	10.6	1.7	0.1	13.6	35	8.63	2.69	23.1	183.2	45
1	1	15	0	13	1	1	1	1	1	0	0	1	0	15	1	0	0	8.6	0.401	2.19	2.06	1.70155	2.11599	0.512155	1.67939	6.24	0.38	0.02	3.78	92	77.8	24.3	313	14.3	587	9.2	0.54	9.2	72.9	6.4	6.1	0.3	0.89	29.4	4.55	0.4	17.4	75.84	77
0	1	2	1	6	0	1	1	0	1	1	0	0	0	6	4	0	1	5.5	0.2925	2.19	2.15	2.67638	3.81604	1.25153	2.79496	20.81	0	0.05	3.67	109	92.6	29.7	321	77.6	626	9.3	0.58	9.6	11.8	10.4	0	0.2	16.14	34	2.45	2.17	18.4	0.5	50
0	1	5	1	5	1	1	1	1	1	1	0	0	0	5	2	0	0	9.3	0.4255	2.2	1.3	1.6677	-0.676285	0.398813	-0.898693	16.98	0.42	0.02	4.25	113	79.8	26.6	333	58.6	416	10.3	0.43	12	33.3	5.5	2.5	0.1	9.96	33.9	5.65	0.93	26.9	118.4	47
1	1	4	1	6	0	1	1	1	1	1	1	0	0	6	1	0	0	10	0.45	2.2	1.72	1.3425	0.661701	0.265798	0.299422	11.91	0.11	0.04	4.34	112	76.4	25.8	338	67.2	214	10	0.21	16	24.5	7.1	0.9	0.3	7.99	33.1	2.92	0.85	27.7	34.16	17
0	2	7	1	7	0	1	1	1	1	0	1	0	0	7	2	0	1	10	0.45	2.2	1.76	1.49726	0.969917	0.265798	0.425477	26.2	0.37	0.03	4.42	113	76.5	25.6	334	78	312	10.6	0.33	11.7	17.3	3.2	1.4	0.1	20.44	33.8	4.52	0.84	28	107	80
0	2	7	1	9	1	1	1	1	1	0	0	1	0	9	2	0	0	11	0.485	2.2	1.84	1.26527	1.02247	0.0880693	0.484824	22.46	0.56	0.11	4.55	126	83.7	27.8	332	54	340	9.3	0.32	15.8	39.1	3.9	2.5	0.5	12.13	38.1	8.78	0.88	21.2	42.21	50
0	2	3	1	5	1	1	1	1	1	1	1	0	0	5	2	0	1	10	0.45	2.2	1.88	1.49726	1.4054	0.265798	0.803644	9.55	0.04	0.02	4.6	130	84.8	28.3	333	27.7	470	8	0.38	7.8	63.8	7.9	0.4	0.2	2.65	39	6.09	0.75	9.8	1.31	69
1	2	2	1	5	1	1	0	1	1	1	0	1	0	5	2	1	0	11.5	0.5025	2.2	1.93	0.962244	1.01771	0.00416875	0.670738	10.58	1.75	0.01	4.64	117	76.3	25.2	331	47.9	280	9.9	0.28	11.4	27.2	8.3	16.5	0.1	5.06	35.4	2.88	0.88	24.7	103.2	21
0	2	3	1	8	1	0	1	1	1	1	1	1	0	8	2	0	0	14.5	0.6075	2.2	2	0.553019	0.831475	-0.440283	0.3744	14.6	0.29	0.01	3.8	102	78.7	26.8	341	45.6	534	7.8	0.42	7.8	44.5	7.8	2	0.1	6.67	29.9	6.49	1.14	8.1	14.64	85
0	1	4	1	5	0	1	0	1	1	0	0	0	0	10	2	0	0	9.1	0.4185	2.2	2.02	1.71763	2.14457	0.438225	1.43793	11.32	0.03	0.01	4.94	126	77.5	25.5	329	37.2	175	9.8	0.17	11.6	45.3	17.1	0.3	0.1	4.21	38.3	5.13	1.94	23.2	1.81	55
1	1	6	1	7	1	1	1	0	1	0	1	0	0	6	2	0	0	6.5	0.3275	2.2	2.26	2.39703	3.32505	1.01755	2.87126	33.6	0.1	0.02	3.95	100	79.7	25.3	317	71.4	628	11.3	0.71	13.4	22.8	5.4	0.3	0.1	24	31.5	7.66	1.82	35.5	81.8	76
1	3	3	1	6	1	1	1	1	1	1	0	0	0	6	1	0	0	14	0.59	2.2	3.06	0.408286	3.4247	-0.372516	3.60795	24.78	0.01	0.01	4.01	110	80.8	27.4	340	95.1	349	9.1	0.32	8.9	3.1	1.8	0	0	23.55	32.4	0.77	0.44	16.3	97.79	65
0	1	3	1	5	0	0	1	1	1	1	0	0	0	5	2	0	0	5.1	0.2785	2.21	1.56	2.85811	1.55592	1.42247	0.913836	9.08	0.42	0.02	3.39	90	82	26.5	324	49.7	347	10.2	0.35	11	37.4	8.1	4.6	0.2	4.5	27.8	3.4	0.74	25.7	201.45	45
0	1	13	0	13	0	1	0	0	1	0	0	0	0	17	1	0	0	7.8	0.373	2.21	1.6	2.0858	0.917134	0.739083	0.372044	14.72	0.5	0.01	4.05	119	88.4	29.4	333	27.1	777	9.1	0.71	15.6	64.2	5.2	3.4	0.1	3.99	35.8	9.45	0.77	20	12.06	25
0	1	2	1	5	0	1	1	1	1	1	1	0	0	7	2	0	1	7.5	0.3625	2.22	1.8	2.19739	1.79141	0.834714	1.09416	26.39	0.01	0.01	4.1	96	77.3	23.4	303	83	456	10.3	0.47	12.1	11.7	5.3	0	0	21.88	31.7	3.09	1.4	27.8	67.26	18
0	2	3	1	5	1	1	1	1	1	1	0	1	1	5	2	0	0	11.9	0.5165	2.22	1.99	1.12659	1.33433	-0.00846026	0.781973	14.1	0.77	0.01	3.66	101	83.1	27.6	332	71.8	347	9.6	0.33	10.7	19.6	3	5.5	0.1	10.13	30.4	2.77	0.42	20.8	81	56
1	2	4	1	5	1	1	1	1	1	1	1	1	0	5	2	0	0	11.5	0.5025	2.22	2.18	1.0252	1.76718	0.056764	1.44155	6.26	0.23	0.01	4.36	118	81	27.1	334	47.1	361	10.2	0.37	11.3	43.9	5.1	3.7	0.2	2.95	35.3	2.75	0.32	26.1	29.6	25
1	1	6	1	11	1	1	1	0	1	0	0	1	0	11	2	0	0	10	0.45	2.22	2.18	1.40661	2.11942	0.319619	1.74906	14.32	1.3	0.06	4.03	105	76	26.1	343	50.3	492	8.1	0.4	15.5	35	5.2	9.1	0.4	7.21	30.6	5.01	0.74	13.8	33.42	64
0	1	6	1	7	1	1	0	0	1	1	1	0	0	7	2	0	0	8.3	0.3905	2.23	1.64	2.01311	0.942833	0.685534	0.39204	5.82	0.25	0.01	3.74	95	79.9	25.4	318	27.2	526	12.5	0.66	15.9	59.5	8.8	4.3	0.2	1.59	29.9	3.46	0.51	42.9	30.85	120
0	2	6	1	9	0	1	1	1	1	1	1	0	0	8	2	0	1	10	0.45	2.23	1.79	1.58644	1.07985	0.346529	0.520019	11.93	0.03	0.01	4.18	110	82.5	26.3	319	60.7	524	8.9	0.47	9.2	30.9	8	0.3	0.1	7.25	34.5	3.69	0.95	15.6	99.8	73
1	1	6	1	7	1	0	1	1	1	1	1	0	0	8	1	0	0	9	0.415	2.23	2	1.71582	1.82517	0.54018	1.39619	16.67	0.4	0.05	3.01	89	84.9	29.4	346	56.3	512	8	0.41	15.2	34.4	6.6	2.4	0.3	9.39	25.6	5.73	1.1	12	47.13	85
0	1	4.5	1	5.5	0	1	1	1	1	0	0	0	0	5.5	1	0	0	7.4	0.359	2.23	2.02	2.25502	2.65588	0.885753	1.83904	31.44	1.9	0.08	4.04	107	81.4	26.5	325	63.2	394	11	0.43	12.4	27.6	2.9	6	0.3	19.88	32.9	8.68	0.9	31.5	109.7	50
1	3	3	1	6	1	1	1	1	1	1	0	0	0	6	2	1	0	20	0.8	2.23	2.1	-0.518794	0.0411317	-0.988089	-0.0885885	12.24	0.2	0.01	4.31	113	80	26.2	328	78.6	271	10.6	0.29	11.5	12.5	7.2	1.6	0.1	9.62	34.5	1.53	0.88	29.2	16.5	68
1	1	4	1	5	1	1	0	1	1	1	1	0	0	5	2	0	0	8.4	0.394	2.24	1.61	1.92404	0.651834	0.691835	0.273677	15.34	1.27	0.04	4.07	105	77.4	25.8	333	49.7	420	9.1	0.38	10.8	31.3	10.4	8.3	0.3	7.63	31.5	4.8	1.6	19.4	44.64	99
0	1	4	1	6	1	0	1	0	1	1	0	0	0	6	2	0	1	7.1	0.3485	2.24	2	2.36829	2.67845	0.984323	1.84957	17.38	0.2	0	3.95	116	86.3	29.4	340	59.9	270	11.3	0.31	14.2	32.1	6.8	1.2	0	10.41	34.1	5.58	1.19	34.1	35.29	75
1	2	3	1	5	1	1	1	1	1	1	1	0	1	5	2	0	1	12	0.52	2.24	2.02	0.968689	1.18704	0.0277295	0.855662	23.87	0.64	0.01	3.8	98	77.1	25.8	334	71.3	247	10.8	0.27	12.6	18.3	7.7	2.7	0	17.01	29.3	4.38	1.83	31.6	80.9	68
0	2	6	1	6	0	0	1	1	1	0	0	0	0	6	4	0	0	11.5	0.5025	2.24	2.06	1.27188	1.66172	0.109359	1.07156	10.57	0.08	0.04	4.32	114	79.2	26.4	333	33.2	112	11.5	0.13	13	47.6	18	0.8	0.4	3.52	34.2	5.03	1.9	34.3	3.5	50
0	2	7	1	8	1	1	1	0	1	0	1	0	0	8	2	0	0	11.6	0.506	2.24	2.09	1.25	1.73792	0.0927929	1.14499	15.78	0.54	0.03	2.95	80	83.7	27.1	324	51.3	461	7	0.32	6.7	37.9	6.6	3.4	0.2	8.1	24.7	5.98	1.04	5.3	20.98	72
0	3	4	1	4	1	1	1	1	1	1	1	0	0	5	2	0	0	17.4	0.709	2.24	2.1	0.180182	0.639156	-0.695734	0.242286	3.93	0.19	0.03	3.86	102	80.8	26.4	327	20.6	337	9.9	0.33	10.4	67.7	6.1	4.8	0.8	0.81	31.2	2.66	0.24	22.8	73.81	50
1	2	5	1	6	1	1	1	1	1	1	0	0	0	6	2	0	0	10	0.45	2.25	1.88	1.50206	1.197	0.40035	0.803644	22.79	0.6	0	3.81	96	78.2	25.2	322	60.6	398	9.9	0.39	10.2	32	4.8	2.6	0	13.79	29.8	7.3	1.1	22.2	88	39
0	3	4	1	5	1	1	1	1	1	1	1	0	1	5	2	0	0	14.3	0.6005	2.25	2.06	0.734829	1.06048	-0.287323	0.583542	20.61	0	0.02	4.28	125	84	29.2	348	90.9	240	10.1	0.24	16.5	5.7	3.3	0	0.1	18.74	36	1.17	0.68	27.7	153.95	110
0	2	6	1	7	1	1	1	1	1	1	1	0	0	6	1	0	0	10	0.45	2.25	2.11	1.64546	2.21065	0.40035	1.52846	24.09	0.33	0.02	4.54	125	77.8	27.5	354	80.7	386	7.4	0.29	7.8	13.7	3.5	1.4	0.1	19.45	35.3	3.29	0.85	7.5	205.59	85
1	1	1.5	1	7	1	1	1	1	1	0	0	1	0	7	2	0	0	4.7	0.2645	2.25	2.18	3.21685	3.67476	1.65777	3.14788	10.51	0.03	0.01	3.74	107	82.6	28.6	346	76.6	474	11.6	0.55	13.6	18	5	0.3	0.1	8.05	30.9	1.89	0.53	35.4	27.11	15
0	1	9	0	21	0	1	0	0	1	0	0	0	0	21	1	0	0	6	0.31	2.25	3.4	2.71333	7.89728	1.2892	6.83326	12.49	0.69	0.04	3.12	82	80.9	26.3	326	51.7	694	9.2	0.64	16.2	35.6	6.9	5.5	0.3	6.45	25.2	4.45	0.86	22.6	209.8	112
1	1	1	1	5	0	0	1	1	1	1	0	0	0	5	4	0	0	9.3	0.4255	2.252	1.7	1.70114	0.755989	0.540285	0.375003	14.13	0.76	0.03	4.23	112	77.5	26.5	341	63.8	271	10.1	0.27	11.9	23.5	7.1	5.4	0.2	9.01	32.8	3.32	1.01	26.2	105.2	5
0	3	4	1	6	1	1	1	1	1	1	1	0	1	6	2	0	0	19	0.765	2.26	1.78	0.000143939	-0.565604	-0.819012	-0.856909	9.46	0.02	0.01	4.2	118	83.1	28.1	338	88.8	276	9.8	0.27	10.2	7.2	3.7	0.2	0.1	8.4	34.9	0.68	0.35	21.5	129.1	41
0	2	3	1	6	1	1	1	0	1	1	1	0	0	6	2	0	1	11.5	0.5025	2.26	1.81	1.3302	0.804275	0.161955	0.300749	34.31	0.98	0.01	4.98	132	77.7	26.5	341	80.4	361	10	0.36	11.1	14.8	1.9	2.9	0	27.58	38.7	5.09	0.65	24.8	85.1	10
0	1	6	1	7	1	1	1	1	1	1	0	0	0	7	2	0	1	9.5	0.4325	2.26	1.89	1.79652	1.56975	0.522765	0.937883	16.5	0.34	0.01	4.25	101	74.6	23.8	319	63.4	325	10.6	0.35	11.3	28	6.4	2.1	0.1	10.48	31.7	4.62	1.05	28	48.67	62
1	2	10	0	10	1	1	1	1	1	1	1	0	0	5	2	1	0	10	0.45	2.26	2	1.53369	1.57766	0.42726	1.18181	25	0.22	0.06	3.83	96	74.9	25.1	334	61.5	602	10.3	0.62	11.6	27.1	10.3	0.9	0.2	15.37	28.7	6.78	2.57	27.4	171.97	136
0	3	2	1	7	1	1	1	1	1	1	0	0	1	7	2	0	0	14	0.59	2.26	2.06	0.819831	1.11926	-0.220498	0.63197	14.53	0.26	0.03	4.18	116	82	27.6	337	65.3	375	8.3	0.31	15.6	28.3	4.4	1.8	0.2	9.49	34.3	4.11	0.64	14.9	41.93	45
0	2	4	1	8	1	1	1	1	1	0	1	0	0	8	2	0	0	10.4	0.464	2.26	2.08	1.57998	2.00232	0.353513	1.35079	28.32	1.67	0.08	4.42	125	79.2	28.3	357	49.6	175	10	0.18	11.9	33.6	10.6	5.9	0.3	14.07	35	9.51	2.99	25.3	44.7	16
0	1	1	1	7	0	1	1	1	0	0	0	0	0	7	2	0	0	6	0.31	2.26	2.21	2.74369	3.85037	1.3179	2.84821	27.5	0.01	0.01	4.02	103	82.1	25.6	312	75.3	495	9.4	0.47	10.6	15.1	9.6	0	0	20.7	33	4.14	2.64	21.1	34.33	85
1	1	5	1	6	0	1	1	1	1	0	0	0	0	6	1	1	1	8.8	0.408	2.26	2.23	1.87027	2.57283	0.663107	2.1788	18.73	0.79	0.04	4.39	124	81.5	28.2	346	58.2	240	8.7	0.21	15.9	34	3.4	4.2	0.2	10.89	35.8	6.37	0.64	17.3	94.6	60
0	2	10	0	19	0	1	0	0	1	1	1	0	0	10	2	0	1	8.5	0.3975	2.26	2.58	2.05022	4.24019	0.725781	3.3784	24.31	0.06	0.06	4.3	111	78.8	25.8	327	36.6	280	10.2	0.28	11.5	49.9	13.1	0.2	0.2	8.88	33.9	12.12	3.19	26	32.69	17
1	2	4	1	8	0	0	0	0	1	1	0	0	0	8	2	0	0	11	0.485	2.28	2.08	1.33577	1.58736	0.300059	1.23018	15.94	0.03	0.02	3.83	107	84.1	28	333	78.4	369	10.8	0.4	16.9	13.6	7.7	0.2	0.1	12.49	32.2	2.17	1.23	32.8	151.64	95
0	2	10	0	10	0	0	1	1	0	1	0	1	0	10	2	1	1	11.5	0.5025	2.28	2.18	1.3882	2.05866	0.21455	1.44155	15.54	0.13	0.04	4.58	118	78.4	25.8	329	36.6	538	9.3	0.5	9.4	54.4	7.9	0.8	0.3	5.7	35.9	8.45	1.22	18	18.64	30
0	2	6	1	6	1	1	1	0	1	1	1	0	0	6	2	1	1	12.5	0.5375	2.28	2.45	1.17452	2.66735	0.0526267	2.07293	24.7	0.01	0.01	4.06	114	84.5	28.1	332	87.5	391	10.6	0.41	11.5	7.8	4.7	0	0	21.59	34.3	1.93	1.16	28.1	190.06	40
1	2	5	1	7	1	1	1	1	1	0	1	0	0	6	2	0	1	11	0.485	2.29	1.86	1.36674	0.904278	0.326558	0.546937	9.26	0.23	0.02	4.3	109	79.1	25.3	321	27.7	507	9.9	0.5	10.4	57.6	12	2.5	0.2	2.57	34	5.33	1.11	23.5	2.46	89
1	3	3	1	6	1	1	1	1	1	1	0	0	0	6	2	0	0	14.5	0.6075	2.29	1.89	0.579655	0.300558	-0.213911	0.0493041	8.95	0.05	0.02	4.46	120	82.1	26.9	328	78	173	11.2	0.19	13.5	17.4	3.8	0.6	0.2	6.98	36.6	1.56	0.34	35	19.92	103
1	1	6	1	6	1	1	1	1	0	1	1	0	0	6	2	0	1	9.5	0.4325	2.29	1.89	1.76552	1.34917	0.604128	0.937883	18.5	0.14	0.03	4.59	122	79.7	26.6	333	33.4	612	9	0.55	9.4	58.2	7.4	0.8	0.2	6.2	36.6	10.77	1.36	16.8	6.98	30
0	1	11	0	13	0	1	0	0	0	0	0	1	0	13	2	0	0	8.7	0.4045	2.29	1.9	2.08686	1.8228	0.766218	1.14225	11.55	0.34	0.02	3.41	86	84.8	25.2	298	46.7	475	9.3	0.44	9	39.6	10.6	2.9	0.2	5.4	28.9	4.57	1.22	18.8	19.49	85
0	2	2	1	5	1	1	1	1	1	1	0	0	0	5	2	0	0	10.5	0.4675	2.29	1.97	1.64399	1.59795	0.41554	0.986231	12.72	0.15	0	3.63	102	83.5	28.1	336	64.9	212	8.1	0.17	15.6	27.5	6.4	1.2	0	8.26	30.3	3.5	0.81	13.1	33.75	100
0	2	6	1	8	0	1	1	1	1	1	1	0	0	8	4	0	0	9.9	0.4465	2.29	2.09	1.78664	2.16896	0.526916	1.48662	13.98	0.2	0.02	4.06	113	82	27.8	339	61.6	288	9.7	0.28	10.3	29	7.9	1.4	0.1	8.6	33.3	4.05	1.11	22.5	28.3	85
1	2	6	1	6	1	1	1	1	1	1	0	0	0	4	2	1	0	10	0.45	2.29	2.1	1.62803	1.88271	0.507991	1.49695	4.77	0.26	0.04	4.2	115	80.2	27.3	340	26.7	299	8.4	0.25	16	58.5	8.6	5.4	0.8	1.27	33.7	2.79	0.41	17.3	42.27	131
1	2	5	1	5	1	1	1	0	1	1	0	0	0	5	2	0	0	10	0.45	2.29	2.17	1.62803	2.09018	0.507991	1.71755	28.48	0.33	0.05	3.87	105	83.5	27.1	325	47.1	580	10.4	0.6	11.6	45.5	6	1.2	0.2	13.42	32.3	12.96	1.72	26.9	33.13	106
1	1	4	1	5	1	1	1	1	1	1	1	0	0	5	2	0	0	8.3	0.3905	2.29	2.24	2.11537	2.73781	0.851374	2.33146	16.64	0.51	0.01	4.93	120	71.8	24.3	339	67.6	368	10.9	0.4	12	19.1	10.1	3.1	0.1	11.27	35.4	3.17	1.68	30.5	176.2	112
1	1	4	1	6	1	1	1	1	1	1	0	0	0	6	2	0	0	6.6	0.331	2.3	1.56	2.69545	0.93697	1.27675	0.520748	31.27	0.44	0.2	3.53	104	89.8	29.5	328	59.8	427	9.9	0.42	10.3	34	4.6	1.4	0.6	18.68	31.7	10.64	1.43	22	73.5	15
0	2	4	1	7	1	1	1	1	1	1	1	0	0	7	2	0	0	15.5	0.6425	2.3	1.69	0.662157	-0.354826	-0.321279	-0.68058	7.73	0.15	0.03	3.85	105	80.5	27.3	339	68.8	515	7.9	0.41	15.3	20.5	8.3	2	0.4	5.33	31	1.58	0.64	12.1	14.5	75
1	1	8	1	7	1	1	1	1	1	1	1	0	0	7	2	1	0	9	0.415	2.3	1.89	1.93948	1.47282	0.731524	1.04435	6.85	0.08	0.01	4.04	100	75	24.8	330	35.1	326	9.7	0.32	10.5	54.3	9.3	1.2	0.1	2.4	30.3	3.72	0.64	22	17.87	110
1	2	4	1	6	1	1	1	1	1	0	1	0	0	5	2	0	0	12.5	0.5375	2.3	2	1.03701	1.02199	0.104436	0.705194	15	0.05	0.01	4.6	125	72.6	27.2	374	73.4	231	10.7	0.25	11.8	21.9	4.3	0.3	0.1	11.01	33.4	3.29	0.64	29.8	190.6	80
0	2	6	1	7	1	0	1	1	1	1	1	0	0	7	4	0	1	10	0.45	2.3	2	1.79158	1.83008	0.534901	1.18181	15.82	0.5	0.02	3.3	92	85.8	27.9	325	62.5	437	10.2	0.44	11.1	28.4	5.8	3.2	0.1	9.89	28.3	4.49	0.92	25.2	153.86	11.5
1	2	5	1	5	1	1	1	1	1	0	0	1	0	5	2	1	0	10	0.45	2.3	2.07	1.65929	1.7923	0.534901	1.40241	16.4	0.22	0.01	4.08	112	79.7	27.5	345	50.8	373	9.3	0.35	9.8	38.6	9.2	1.3	0.1	8.33	32.5	6.33	1.51	18.5	31.85	135
0	1	15	0	17	0	1	0	0	1	0	1	0	0	18	2	0	0	4.7	0.2645	2.3	2.1	3.25611	3.94013	1.80439	2.87441	18.48	1.53	0.09	3.32	88	80.1	25.9	323	35.9	770	9.2	0.71	9	52.1	3.2	8.3	0.5	6.64	26.6	9.62	0.6	17.9	88.19	12
0	2	3	1	6	1	1	1	1	1	0	1	0	0	6	1	0	0	9.4	0.429	2.3	2.1	1.93848	2.34148	0.650982	1.62657	9.27	0.09	0.02	4.31	122	85.4	28.2	331	56.3	237	8.3	0.2	15.7	36.3	6.2	1	0.2	5.22	36.9	3.37	0.57	14	32.38	60
1	2	5	1	7	1	1	1	1	1	1	0	0	1	7	4	1	1	10.6	0.471	2.3	2.1	1.50015	1.73946	0.424134	1.37252	19.75	0.21	0.04	4.83	97	60.2	20.1	333	79.2	293	9.9	0.29	13.2	14	5.5	1.1	0.2	15.65	29.1	2.77	1.08	26.2	95.16	20
1	2	2	1	5	1	1	1	1	1	1	1	0	0	5	2	0	0	10.5	0.4675	2.3	2.14	1.52622	1.88145	0.442243	1.51805	17.69	0	0	4.27	116	77.4	27.1	350	87.1	400	7.8	0.31	15.6	10.1	2.8	0	0	15.4	33	1.79	0.5	12.5	53.18	60
0	3	1	1	6	1	1	0	0	1	1	1	0	0	6	2	0	1	16	0.66	2.3	2.15	0.576768	1.02417	-0.384396	0.584953	10.12	0.09	0.02	3.88	109	82	28.1	343	77.7	182	9.6	0.18	15.9	16.8	4.4	0.9	0.2	7.86	31.8	1.7	0.45	22.9	219.53	45
1	2	2	1	6	0	1	1	1	1	1	1	0	0	6	1	0	0	11	0.485	2.3	2.17	1.39762	1.85208	0.353057	1.50968	18.63	0.17	0.06	4.59	128	79.8	27.9	349	56	278	8.8	0.24	15.8	36.9	5.9	0.9	0.3	10.43	36.6	6.87	1.1	18.2	66.83	40
1	1	15	0	18	0	1	1	0	0	0	0	0	0	15	2	0	0	10	0.45	2.3	2.18	1.65929	2.11942	0.534901	1.74906	5.04	0.12	0.02	3.65	86	73.7	23.6	320	24.8	269	9.8	0.26	10.2	63.9	8.5	2.4	0.4	1.25	26.9	3.22	0.43	23.4	0.5	12
1	3	2	1	6	1	1	1	0	1	1	0	0	0	6	1	1	0	16	0.66	2.3	2.18	0.32365	0.880646	-0.384396	0.671814	8.94	0.13	0.04	4.16	118	83.4	28.5	341	72.7	274	7.7	0.21	15.4	16.5	8.9	1.4	0.5	6.49	34.7	1.48	0.8	11.2	76.8	29
0	2	4	1	5	0	1	1	0	0	1	0	0	0	5	2	0	0	16.5	0.6775	2.3	2.27	0.493859	1.29341	-0.445544	0.856679	18.58	0.02	0.02	4.41	127	83.4	28.8	345	84.9	280	9.7	0.27	17	9	5.9	0.1	0.1	15.77	36.8	1.67	1.1	25.5	99.23	100
0	1	6	1	7	0	0	1	0	1	0	0	0	0	7	2	0	0	8	0.38	2.3	2.5	2.30073	4.14739	0.944938	3.25018	18.5	0.87	0.01	4.36	114	82.6	26.1	317	56.8	571	9.2	0.53	9.6	24.9	13.5	4.7	0.1	10.51	36	4.61	2.5	18.4	62.15	65
1	2	3	1	5	1	1	1	1	1	0	1	0	0	5	2	1	1	11	0.485	2.3	2.51	1.39762	2.78705	0.353057	2.5656	5.98	0.01	0.01	5.09	135	80.4	26.5	330	79.9	253	7.6	0.19	8.3	14.9	4.5	0.2	0.2	4.78	40.9	0.89	0.27	8.9	146.67	80
0	2	5	1	5	1	1	1	1	1	1	1	0	0	5	2	0	0	11	0.485	2.3	2.56	1.55774	3.4004	0.353057	2.72088	14.5	0.07	0.01	3.65	98	83.3	26.8	322	60.9	444	11.1	0.49	12.4	29.9	8.6	0.5	0.1	8.84	30.4	4.34	1.24	33.2	33.5	86
0	1	4	1	6	0	1	1	1	1	0	1	0	0	6	2	1	1	9	0.415	2.3	2.95	2.03919	5.2389	0.731524	4.43479	16.01	0.13	0.01	3.73	96	75.1	25.7	343	73.4	232	11.3	0.26	13.8	22.1	3.6	0.8	0.1	11.76	28	3.54	0.57	34.7	123	35
1	2	3	1	6	1	1	0	1	1	0	1	0	0	6	2	0	0	11	0.485	2.3	2.99	1.39762	3.96499	0.353057	4.0563	9.87	0.14	0.02	4.19	112	80	26.7	334	57.7	358	9.3	0.33	10.2	33	7.7	1.4	0.2	5.69	33.5	3.26	0.76	19.4	53.35	51
1	1	5	1	7	0	0	1	1	0	0	0	0	0	7	1	0	0	8.4	0.394	2.31	1.65	2.14888	0.798069	0.885007	0.402777	16.33	0.8	0.01	3.83	90	73.6	23.5	319	41.7	528	9.6	0.51	9.8	47.2	6.1	4.9	0.1	6.82	28.2	7.7	1	20.2	83.2	60
1	1	5	1	5	0	1	0	0	1	1	1	0	0	5	2	0	0	9.5	0.4325	2.31	1.7	1.82836	0.708493	0.65837	0.334674	11.51	0.53	0.01	4.03	104	74.9	25.8	344	46.2	358	8.9	0.32	8.8	39.3	9.6	4.6	0.1	5.33	30.2	4.52	1.1	14.9	30.2	88
1	1	6	1	7	1	1	1	0	1	0	1	0	0	7	2	0	0	7.5	0.3625	2.31	1.78	2.42965	1.49446	1.08669	1.02872	26.16	0.31	0.02	3.87	98	81.4	25.3	311	66.6	690	8	0.55	8.4	26.8	5.3	1.2	0.1	17.42	31.5	7.02	1.39	11.2	127.25	37
0	2	6	1	5	1	1	1	1	1	0	1	0	0	6	2	0	0	9	0.415	2.31	1.95	2.06838	1.92154	0.758859	1.23626	10.13	0.07	0.07	3.89	94	73	24.2	331	62.4	238	8.6	0.21	10	27.7	8.5	0.7	0.7	6.32	28.4	2.81	0.86	16.9	87.1	52
1	2	4	1	6	0	1	1	1	1	0	1	0	0	6	2	0	0	13	0.555	2.31	2.11	0.954797	1.24518	0.0530302	0.95067	8.35	0.03	0	4.44	126	82.1	28.3	345	87.9	318	8.3	0.26	15.5	6	5.8	0.3	0	7.34	36.4	0.5	0.48	14.7	94.02	107
1	2	4	1	5	0	1	0	0	1	0	1	0	0	5	2	0	0	13	0.555	2.31	2.11	0.954797	1.24518	0.0530302	0.95067	10.52	0.63	0.01	4.04	103	80.9	25.5	315	52.8	246	9.6	0.24	9.9	34.5	6.6	6	0.1	5.56	32.7	3.63	0.69	21	41.81	64
1	1	5	1	5	0	1	1	1	1	0	0	0	0	5	2	0	0	7.2	0.352	2.31	2.26	2.52713	3.11185	1.15754	2.67863	14.14	0.42	0.02	4.16	105	78.4	25.2	322	56.5	374	9.4	0.35	9.5	29.6	10.8	3	0.1	7.98	32.6	4.19	1.53	20.2	41	40
0	2	7	1	10	0	1	0	0	1	1	0	0	0	10	2	0	0	10.5	0.4675	2.32	2.05	1.73065	1.87404	0.495649	1.2365	20.02	1.38	0.03	5.15	95	55.5	18.4	332	68.8	531	10.1	0.53	11.9	18.9	5.3	6.9	0.1	13.76	28.6	3.78	1.07	26.4	125	73
1	2	4	1	6	1	1	0	1	1	1	1	0	0	6	1	1	0	12	0.52	2.32	2.2	1.21395	1.71374	0.236526	1.40667	18.65	0.67	0.02	4.1	111	80.1	27.2	339	71.7	331	8.9	0.3	16	21	3.6	3.6	0.1	13.37	32.8	3.92	0.67	19.8	185.6	75
0	2	8	1	9	0	1	0	0	1	1	0	0	0	9	1	1	0	10.5	0.4675	2.33	1.77	1.75938	0.887713	0.522352	0.360562	4.57	0.21	0.02	4.05	112	80.2	27.7	345	32	260	11.9	0.31	14.4	55.1	7.9	4.6	0.4	1.46	32.5	2.52	0.36	38.1	12.77	60
1	2	5	1	7	1	1	1	1	1	1	1	0	0	8	1	1	0	10.5	0.4675	2.33	1.83	1.61889	0.918282	0.522352	0.548263	15.83	1.01	0.06	4.02	115	83.1	28.6	344	58.3	380	9.5	0.36	15.7	30.9	4	6.4	0.4	9.24	33.4	4.89	0.63	23.6	24	60
1	1	6	1	7	0	1	1	1	1	0	0	0	0	6	2	0	0	5.5	0.2925	2.33	1.97	3.18456	2.73053	1.65658	2.18742	22.37	0.08	0.03	3.36	74	66.1	22	333	71.1	712	9.7	0.69	10.5	21.8	6.6	0.4	0.1	15.91	22.2	4.88	1.47	22.6	140	55
0	2	2	1	5	1	1	1	1	1	1	1	0	0	5	2	0	0	8.6	0.401	2.33	2.29	2.22972	3.23584	0.897274	2.41948	18.18	0.67	0.05	4.26	115	80.1	27	337	75.2	470	8.6	0.4	16	16.5	4.3	3.7	0.3	13.68	34.1	3	0.78	17.5	72.5	116
1	1	4	1	5	1	1	1	1	1	0	1	0	0	4	2	0	0	8.3	0.3905	2.33	2.3	2.24273	2.91153	0.961934	2.5254	10.05	1.12	0	4.6	116	73.9	25.2	341	46	382	10.6	0.41	11.6	40.2	2.7	11.1	0	4.62	34	4.04	0.27	28.5	36.81	45
1	2	7	1	7	1	1	1	1	1	0	1	0	0	7	2	0	0	12.5	0.5375	2.33	2.46	1.12754	2.31211	0.182149	2.10333	16.85	0.09	0.02	3.92	108	81.4	27.6	339	59	382	9.2	0.35	9.5	30.5	9.9	0.5	0.1	9.93	31.9	5.14	1.67	18.3	89.67	110
0	1	3	1	5	1	1	1	1	1	1	1	0	0	5	2	0	0	7	0.345	2.33	2.51	2.66473	4.54464	1.26229	3.55688	6.11	0.01	0.01	5.49	141	80.9	25.7	318	65	300	11	0.33	12.7	26.7	7.9	0.2	0.2	3.98	44.4	1.63	0.48	31.7	13.35	18
1	1	3	1	7	1	1	0	1	0	0	1	0	0	7	2	0	0	9.7	0.4395	2.33	2.78	1.83495	3.80337	0.673361	3.71355	10.87	0.14	0.02	4.62	120	73.8	26	352	50.2	511	10.7	0.55	11.9	45.8	2.5	1.3	0.2	5.46	34.1	4.98	0.27	29.3	61	18
0	1	3	1	6	1	1	1	1	1	0	1	0	0	6	1	0	0	5.9	0.3065	2.34	1.45	3.01313	0.823446	1.57451	0.328488	11.97	0.16	0.02	3.6	95	80.3	26.4	329	51.8	690	8.5	0.59	8.8	40.8	5.9	1.3	0.2	6.2	28.9	4.88	0.71	13.5	30	55
0	1	6	1	8	0	0	0	1	1	1	0	0	0	8	2	0	0	9.8	0.443	2.34	1.63	1.95559	0.53122	0.680961	0.0540292	20.93	0.74	0.03	3.49	95	82.2	27.2	331	59	363	7.6	0.28	8.1	31.6	5.5	3.5	0.1	12.32	28.7	6.62	1.15	9.4	203.14	95
0	2	8	1	8	1	1	1	1	1	0	1	0	0	8	2	0	0	10	0.45	2.34	1.89	1.90702	1.44119	0.642542	0.835158	11.62	0.75	0.01	4.34	118	80.4	27.2	338	54.4	356	9.1	0.33	9.3	32.5	6.5	6.5	0.1	6.32	34.9	3.78	0.76	17.4	44.65	18
1	1	4	1	6	0	1	1	1	1	0	0	0	0	6	2	0	0	7.2	0.352	2.34	2	2.62375	2.31274	1.24194	1.82401	19.78	1.46	0.02	3.66	104	86.3	28.4	329	54.2	356	10	0.35	10.2	31.8	6.5	7.4	0.1	10.72	31.6	6.29	1.29	22.9	56.21	60
1	1	7	1	9	0	0	1	1	1	0	0	0	0	8	2	0	0	9.2	0.422	2.34	2.16	2.00735	2.26204	0.799922	1.86233	15.92	0.52	0.03	4.7	122	77	26	337	45	439	9.5	0.42	10.3	39.9	11.6	3.3	0.2	7.18	36.2	6.35	1.84	21.2	60.97	46
1	2	6	1	6	0	1	1	1	0	0	1	0	1	6	2	0	0	12	0.52	2.34	2.38	1.27438	2.21075	0.288725	1.95768	18.71	0.33	0.02	4.6	119	74.6	25.9	347	73.2	125	11.9	0.15	15.7	21.1	3.8	1.8	0.1	13.7	34.3	3.95	0.71	40.2	182.54	55
0	2	4	1	5	0	1	1	1	1	1	1	0	1	5	2	0	0	8.6	0.401	2.35	1.78	2.2877	1.40274	0.95229	0.778415	21.01	2.11	0.03	4.02	97	75.6	24.1	319	55.9	420	10.7	0.45	11.7	28.7	5.3	10	0.1	11.73	30.4	6.03	1.11	29.2	62.57	125
1	1	1	1	1	0	1	1	0	1	0	1	0	0	1	2	0	1	7	0.345	2.35	3.4	2.72225	6.06636	1.31875	6.49134	13.55	0.49	0.12	3.51	92	79.3	26.3	332	42.4	419	9	0.38	15.9	44.3	8.8	3.6	0.9	5.75	27.8	6	1.19	20.6	31.35	83
0	2	7	1	8	0	0	0	0	1	1	0	0	0	8	2	0	0	10	0.45	2.36	1.9	1.96427	1.4769	0.696363	0.866672	11.84	0.04	0.01	3.94	109	83.1	27.8	335	63.4	393	7.6	0.3	15.7	28.8	7.4	0.3	0.1	7.5	32.7	3.41	0.88	11.8	149.9	95
1	1	7	1	7	0	0	1	0	1	0	0	1	0	7	2	0	0	9	0.415	2.36	1.93	2.12762	1.60258	0.895533	1.17229	7.1	0.35	0.02	4.28	106	76.4	24.8	324	19.6	542	8.4	0.46	9.2	69.4	5.8	4.9	0.3	1.39	32.7	4.93	0.41	14.7	1.59	12
1	2	4	1	7	0	1	1	0	1	0	1	0	0	7	2	0	0	10.5	0.4675	2.36	2.02	1.71077	1.52113	0.60246	1.14265	8.08	0.01	0.01	3.7	96	76.5	25.9	339	73	224	10	0.22	10.9	19.3	7.5	0.1	0.1	5.89	28.3	1.56	0.61	24.5	96.5	72
1	2	6	1	7	1	0	1	1	1	1	1	0	0	10	2	0	0	9.5	0.4325	2.36	2.28	1.98389	2.53337	0.793974	2.17605	15.94	0.19	0.03	4.51	112	75.6	24.8	328	60.1	430	8.7	0.38	8.6	29.5	9	1.2	0.2	9.57	34.1	4.71	1.44	14.6	123.9	77
0	2	7	1	11	1	1	1	1	1	0	1	0	0	7	2	1	1	11.5	0.5025	2.36	2.35	1.61699	2.6066	0.424931	1.9657	13.69	0.06	0.01	4.3	113	78.8	26.3	333	51.4	450	8.9	0.4	10.3	39.2	8.9	0.4	0.1	7.04	33.9	5.36	1.22	18	22.92	76
1	2	4	1	5	1	1	0	0	1	1	1	0	0	5	4	0	0	9.5	0.4325	2.37	1.76	2.01473	0.916061	0.821095	0.525161	12.16	0.47	0.04	4.98	129	76.7	25.9	338	28.2	353	8.9	0.32	16.8	56.8	10.8	3.9	0.3	3.43	38.2	6.91	1.31	21.7	85.23	30
1	2	3	1	7	1	1	1	0	1	0	1	0	0	7	1	0	0	11.5	0.5025	2.37	2.1	1.48576	1.53429	0.451229	1.19489	9.15	0.6	0.03	3.91	113	83	29	349	73.1	266	8.3	0.22	15.6	14.2	5.8	6.6	0.3	6.69	32.5	1.3	0.53	14.5	154	85
1	2	3	1	6	1	1	1	1	1	1	0	0	0	6	4	0	0	11.5	0.5025	2.37	2.3	1.48576	2.10543	0.451229	1.81154	8.82	0.38	0.01	4.41	108	79.8	24.5	307	58.2	393	8.8	0.35	8.4	29.6	7.8	4.3	0.1	5.13	35.2	2.61	0.69	15.6	24.35	50
1	1	4	1	6	0	1	1	1	1	0	0	0	0	6	2	0	0	8.5	0.3975	2.38	1.8	2.33879	1.29942	1.05641	0.864751	12.85	0.53	0.01	4.04	97	75	24	320	54.1	393	9	0.35	9.3	36	5.7	4.1	0.1	6.95	30.3	4.63	0.73	16.6	111.93	92
1	1	8	1	8	0	0	1	1	1	0	1	0	0	8	2	0	0	7	0.345	2.38	1.86	2.81806	1.90816	1.40342	1.41373	12.56	0.02	0	4.83	97	62.7	20.1	320	73.3	575	10.2	0.58	11.2	25.2	1.3	0.2	0	9.22	30.3	3.16	0.16	26	177.9	70
0	2	6	1	6	1	1	1	1	1	1	1	0	0	6	2	0	0	11	0.485	2.38	1.89	1.78594	1.19825	0.565047	0.640106	6.96	0.38	0.02	4.29	107	78.8	24.9	317	20.7	353	10.4	0.37	11.2	64.9	8.6	5.5	0.3	1.44	33.8	4.52	0.6	28.4	96	95
0	1	7	1	15	0	1	0	0	1	0	0	1	0	15	2	0	1	6.5	0.3275	2.38	1.95	2.95468	2.68758	1.52978	1.8412	20.49	1.59	0.05	4.19	107	77.3	25.5	330	34	626	11.3	0.71	12.9	53.9	4.1	7.8	0.2	6.97	32.4	11.04	0.84	34.1	8.45	100
1	2	9	0	10	1	1	1	0	1	1	0	1	0	6	1	0	0	14	0.59	2.38	2.04	0.946976	0.844709	0.0835372	0.572451	6.9	0.55	0.02	4.16	114	79.7	27.4	343	42.2	343	8.1	0.28	15.5	40.1	9.5	7.9	0.3	2.9	33.2	2.77	0.66	13.7	16.2	65
1	2	9	0	9	1	1	1	1	1	1	1	1	1	9	2	0	0	11.5	0.5025	2.38	2.17	1.51577	1.7384	0.477526	1.41072	8.56	0.3	0.02	4.57	117	75.1	25.6	341	59.2	529	9.6	0.51	10.2	30.6	6.5	3.5	0.2	5.06	34.3	2.62	0.56	21.3	8.2	70
0	3	6	1	6	1	1	1	1	1	0	0	1	0	7	2	0	0	14	0.59	2.38	2.19	1.15907	1.52836	0.0835372	1.01885	4.74	0.15	0.01	4.57	115	77.7	25.2	324	39.2	275	11	0.3	12.5	49.4	8	3.2	0.2	1.86	35.5	2.34	0.38	33.1	5.07	40
0	2	0.5	1	6.5	0	0	1	1	1	1	0	0	0	7	2	0	1	12	0.52	2.38	2.25	1.56421	2.16329	0.393124	1.55973	24.02	0.04	0.03	4.13	115	86	27.8	324	67.6	335	8.8	0.3	9.3	23.7	8.4	0.2	0.1	16.24	35.5	5.69	2.02	16.5	47.19	50
1	2	5	1	7	0	1	1	1	1	0	0	0	0	7	2	0	0	12	0.52	2.38	2.25	1.39423	1.8546	0.393124	1.55973	13.34	0	0	4.05	113	79.7	27.9	350	67.5	475	10.6	0.5	16.9	29	3.5	0	0	9	32.3	3.87	0.47	31.9	11.7	27
0	1	5	1	5	1	1	1	1	1	0	0	1	0	6	1	0	0	7.5	0.3625	2.39	2.29	2.69961	3.5983	1.31067	2.69741	34.09	0.02	0.01	4.05	111	82	27.4	334	75.5	315	10.2	0.32	10.9	17.2	7.2	0.1	0	25.74	33.2	5.87	2.45	25.1	86.22	50
1	1	4	1	6	1	1	1	1	1	0	1	0	0	8	1	0	0	8.5	0.3975	2.4	1.57	2.40087	0.478348	1.11151	0.123547	23.02	1.24	0.07	3.98	97	71.4	24.3	340	41.7	357	9.5	0.34	15.8	45.9	6.7	5.4	0.3	9.6	28.4	10.57	1.54	24.3	48.89	21
1	1	4	1	6	1	1	1	1	1	0	1	0	0	6	2	0	1	7	0.345	2.4	1.75	2.8815	1.52724	1.45987	1.05104	18.51	1.15	0.04	4.6	108	78.5	23.5	299	52.4	601	10.2	0.61	10.8	29.7	11.5	6.2	0.2	9.7	36.1	5.49	2.13	25.5	99.16	45
0	2	10	0	10	1	1	1	0	1	1	1	0	0	10	2	1	0	9.7	0.4395	2.4	1.89	2.15126	1.51773	0.862615	0.896357	8.02	0	0.02	4.69	123	77.2	26.2	340	50.8	151	10.7	0.16	12.2	43	6	0	0.2	4.07	36.2	3.45	0.48	30.4	21.85	20
1	2	6	1	6	1	1	0	1	1	1	1	1	0	6	2	0	0	14	0.59	2.4	2.08	1.00514	0.961428	0.13421	0.69149	17.09	0.48	0.04	4.02	109	78.6	27.1	345	68.5	280	9.7	0.27	9.8	22.4	6.1	2.8	0.2	11.69	31.6	3.83	1.05	21.4	174	61
1	2	15	0	10	0	1	0	0	0	0	0	1	0	10	2	1	1	14	0.59	2.4	2.09	1.00514	0.990359	0.13421	0.72125	11.5	0.2	0.11	5.31	90	54.6	16.9	310	53.3	721	9.9	0.71	10.8	36.5	7.5	1.7	1	6.13	29	4.2	0.86	24	68.12	85
1	1	6	1	6	1	1	1	1	1	1	1	0	0	6	2	0	0	7.5	0.3625	2.4	2.17	2.71581	2.75563	1.33867	2.30477	13.68	0.52	0.03	3.62	98	83.1	27.1	326	64.9	188	10.1	0.19	11.8	24.6	6.5	3.8	0.2	8.88	30.1	3.36	0.89	26.2	88.9	10
0	2	8	1	9	1	1	1	1	1	1	1	0	0	9	2	1	0	15.5	0.6425	2.4	2.17	0.94115	1.17505	-0.0733539	0.718682	7.09	0.26	0.03	3.64	98	82.7	26.9	326	56.2	455	9.3	0.42	9.4	34.8	4.9	3.7	0.4	3.98	30.1	2.47	0.35	17.7	48.57	92
0	2	8	1	8	1	1	1	1	1	1	0	0	0	8	2	0	0	11	0.485	2.4	2.24	1.84222	2.38118	0.618044	1.72708	7.83	0.19	0.01	4.2	120	82.1	28.6	348	67.1	280	9.9	0.28	10.4	19.5	10.9	2.4	0.1	5.25	34.5	1.53	0.85	22.9	98.6	85
1	2	7	1	8	0	1	1	1	0	0	1	0	1	8	2	0	0	10	0.45	2.4	2.24	1.96706	2.29295	0.804004	1.93815	19.69	0.57	0.02	4.11	105	76.6	25.5	333	62	316	9.9	0.31	10.7	28.7	6.3	2.9	0.1	12.21	31.5	5.65	1.24	22.6	43.47	27
1	2	3	1	7	1	1	1	1	1	1	1	0	0	7	2	0	0	14	0.59	2.4	2.28	1.00514	1.52232	0.13421	1.28669	17.12	2.09	0.05	4.43	116	75.1	26.1	348	66.8	402	8.3	0.34	15.3	16.9	3.8	12.2	0.3	11.44	33.2	2.89	0.65	14.9	56.07	80
0	2	4	1	4	1	1	1	1	1	0	1	0	0	4	2	1	1	9	0.415	2.4	2.29	2.32749	3.11153	1.00487	2.32376	15.82	0.06	0.01	4.35	109	78.9	25.1	318	85.5	345	8.8	0.3	8.5	10.2	3.8	0.4	0.1	13.53	34.3	1.62	0.6	14.3	50.32	123
1	1	3	1	5	1	1	1	1	1	0	1	0	0	5	2	0	1	6	0.31	2.4	2.31	3.23014	3.63207	1.7196	3.18309	18.38	0.12	0.03	3.61	88	73.7	26	341	82.1	210	10.4	0.22	10.6	15	3.6	2.8	0.2	15.12	25.5	2.06	0.71	27	159.46	36
1	1	3	1	5	1	1	1	0	1	0	1	0	0	5	2	0	0	9.2	0.422	2.4	2.62	2.19288	3.53468	0.963415	3.32926	16.43	0.63	0.02	4.21	104	73.9	24.7	334	68.4	293	8.7	0.26	9.8	22.9	4.8	3.8	0.1	11.22	31.1	3.77	0.79	16.5	36	45
1	1	8	1	12	0	1	0	1	0	0	0	1	0	9	4	1	1	6.8	0.338	2.4	2.75	2.94936	4.58383	1.5099	4.408	6.6	0.02	0.01	3.37	87	80.7	25.8	320	61.2	634	9.3	0.59	8.9	28.3	10	0.3	0.2	4.04	27.2	1.87	0.66	17.8	94.04	59
1	2	6	1	6	1	1	1	1	1	1	0	0	1	6	2	0	0	12.5	0.5375	2.4	2.81	1.33582	3.18323	0.36348	3.16713	5.62	0.24	0.03	4.16	104	72.8	25	343	45.9	175	10	0.18	10.2	45.4	3.9	4.3	0.5	2.58	30.3	2.55	0.22	23.5	46.63	59
1	2	4	1	6	1	1	1	1	1	1	1	0	0	6	1	1	0	16.5	0.6775	2.4	3.1	0.521637	3.01259	-0.201116	3.2437	12.68	0.08	0.01	3.87	113	83.3	29.2	350	81.5	277	9	0.25	15.7	16.1	1.7	0.6	0.1	10.33	32.3	2.04	0.22	19.9	27.31	72
1	2	5	1	6	1	1	1	1	1	0	1	0	0	6	1	1	1	10	0.45	2.41	1.93	1.99737	1.35764	0.830915	0.961214	7.62	0.33	0.02	4.08	106	78.4	25.9	330	74.7	340	9.1	0.31	15.9	16.7	4.1	4.3	0.2	5.69	32	1.27	0.31	21.3	178.27	70
1	2	2	1	8	1	1	1	0	1	0	1	0	0	8	2	0	0	10	0.45	2.41	2.2	1.99737	2.17764	0.830915	1.81209	15.41	0.01	0.01	4.24	110	81.1	25.9	320	85.1	244	12	0.29	15.6	11.7	3	0.1	0.1	13.11	34.4	1.81	0.47	41.1	185.53	84
1	2	9	0	10	0	0	0	1	0	0	0	0	0	10	1	1	0	10.5	0.4675	2.41	2.57	1.8622	3.06572	0.735975	2.86324	21.35	0.56	0.02	4.02	103	81.1	25.6	316	49.3	739	9.3	0.69	9.9	41.8	6.2	2.6	0.1	10.51	32.6	8.93	1.33	18.8	138	105
0	1	3	1	6	1	1	0	0	0	0	1	0	0	6	2	0	0	5.3	0.2855	2.42	1.51	3.42941	1.27165	1.97496	0.688884	18.43	1.43	0.17	3.46	102	90.5	29.5	326	26.4	193	9.8	0.19	10.6	56	8.9	7.8	0.9	4.87	31.3	10.32	1.64	23.1	31.33	50
1	1	7	1	8	1	1	1	1	0	1	1	0	0	7	2	1	1	8	0.38	2.42	1.63	2.61782	0.826604	1.27821	0.425211	32.59	0.32	0.01	4.63	120	80.3	25.9	323	69	359	10.7	0.38	11.7	23.7	6.3	1	0	22.49	37.2	7.73	2.04	28.9	91.08	15
1	1	4	1	5	1	1	1	1	1	1	1	0	0	5	2	0	1	7.5	0.3625	2.42	1.78	2.77842	1.49446	1.39466	1.02872	12.55	0.01	0.01	4.06	109	72.4	26.8	371	86.1	127	10.8	0.14	13.5	12.4	1.3	0.1	0.1	10.82	29.4	1.55	0.16	32.6	178.49	33
0	1	2	1	5	1	1	1	1	1	0	1	0	0	5	4	0	1	8.1	0.3835	2.42	1.82	2.6214	1.69336	1.25552	1.01922	18.54	0	0.01	4.49	117	77.6	25.4	328	67.7	542	10.3	0.53	11.3	26.3	3	1.2	0.1	15.57	35.7	2.41	0.55	23	45.67	102
1	2	7	1	8	1	1	1	1	1	1	0	0	0	8	2	0	0	12.8	0.548	2.42	2.01	1.32558	0.990856	0.367307	0.683238	9.96	0.49	0.03	4.35	106	74.3	24.4	328	29.2	461	10.8	0.5	12.3	58.5	7.1	4.9	0.3	2.9	32.3	5.83	0.71	31.5	36.3	70
0	3	2	1	9	1	1	1	1	1	1	1	0	0	9	2	0	1	14	0.59	2.42	2.22	1.26972	1.6214	0.184882	1.10813	6.59	0.11	0.01	4.49	122	80	27.2	340	76.1	156	11	0.17	12.6	17	5	1.7	0.2	5.02	35.9	1.12	0.33	31.6	70.05	25
0	2	6	1	6	0	1	1	1	1	0	0	0	0	6	2	1	0	14	0.59	2.42	2.28	1.26972	1.80601	0.184882	1.28669	5.15	0.18	0.03	5.19	127	72.1	24.5	340	22.9	392	9.7	0.38	10.6	62.9	10.1	3.5	0.6	1.18	37.4	3.24	0.52	21.1	72	63
0	1	3	1	6	1	1	1	1	1	0	1	0	0	6	1	0	0	8.5	0.3975	2.42	2.38	2.51457	3.57431	1.16662	2.73387	8.86	0.28	0.01	3.95	107	81	27.1	335	76	263	10.5	0.28	16.2	18	2.7	3.2	0.1	6.74	32	1.59	0.24	29.8	58	23
1	1	5	1	7	0	1	1	1	1	0	1	0	1	7	2	0	0	6.3	0.3205	2.42	2.39	3.18683	3.76767	1.6962	3.36161	26.35	1.24	0.02	5.78	103	52.6	17.8	339	78.9	858	9.1	0.78	10.7	12.7	3.6	4.7	0.1	20.81	30.4	3.34	0.94	19.9	162.1	55
1	1	5	1	9	0	0	1	1	1	0	1	0	0	9	2	0	0	6.5	0.3275	2.42	2.4	3.11645	3.7324	1.64361	3.33644	14.59	0.32	0.04	3.78	112	88.5	29.7	336	49.1	336	10.6	0.36	16.8	36.8	11.6	2.2	0.3	7.17	33.5	5.37	1.69	30.7	109	51
1	1	3	1	5	0	0	1	1	1	1	0	0	0	5	2	0	0	9	0.415	2.43	2.11	2.34315	2.16405	1.08688	1.74802	16.27	0.11	0.06	4.08	93	77	22.8	296	64	462	10.6	0.49	11.8	28.6	6.3	0.7	0.4	10.42	31.4	4.65	1.03	29.1	97.3	64
0	1	7	1	9	0	1	1	1	0	0	1	0	0	7	2	0	1	6.5	0.3275	2.43	2.36	3.09969	4.20778	1.67207	3.20353	29.14	1.06	0.04	3.66	102	91.3	27.9	305	59.5	757	8.6	0.65	9.1	29.2	7.6	3.6	0.1	17.31	33.4	8.51	2.22	15	68.84	57
1	2	3	1	5	1	1	0	1	1	1	1	0	0	5	2	0	0	10.5	0.4675	2.43	2.68	1.92218	3.34581	0.789381	3.20735	17.95	0.26	0.02	4.18	120	84.2	28.7	341	77	348	11.8	0.41	14.5	17.7	3.8	1.4	0.1	13.81	35.2	3.18	0.68	40.7	44	75
1	1	3	1	9	0	1	1	0	1	1	0	0	0	8	2	0	0	6.3	0.3205	2.44	1.57	3.25024	1.05985	1.7533	0.628446	19.07	0.67	0.05	4.2	112	80	26.7	333	38.7	662	10.7	0.71	12	47	10.5	3.5	0.3	7.38	33.6	8.96	2.01	29.1	26.1	42
1	2	7.5	1	7	1	1	1	1	1	0	1	0	0	8	2	1	0	12	0.52	2.44	2.24	1.57152	1.8266	0.549721	1.52912	15.21	0.62	0	3.78	99	77.5	26.1	336	68.3	392	7.9	0.31	15.3	21	6.6	4.1	0	10.4	29.3	3.19	1	12.1	87.9	65
1	1	4	1	7	0	0	1	0	1	1	0	0	0	7	2	0	0	9.5	0.4325	2.44	2.43	2.22825	2.95055	1.01094	2.65227	10.27	0.79	0.01	3.36	92	84.4	27.4	324	69.1	374	7.7	0.29	15.4	20	3.1	7.7	0.1	7.1	28.3	2.05	0.32	11.4	218.7	95
1	2	7	1	8	1	1	1	1	1	1	0	0	0	10	2	0	0	12	0.52	2.45	1.79	1.60078	0.463265	0.575821	0.151592	14.39	0.1	0	4.15	114	79.7	27.5	345	87	361	9.2	0.33	15.9	9.5	2.8	0.7	0	12.52	33.1	1.37	0.4	22.3	29.39	58
0	2	5	1	5	1	1	1	1	1	1	1	0	0	5	2	1	1	10.5	0.4675	2.45	2.24	2.09815	2.5133	0.842787	1.83088	10.54	0.2	0.01	4.29	115	84.8	26.8	316	60.6	445	8.3	0.37	9.4	30.5	6.9	1.9	0.1	6.39	36.4	3.21	0.73	13.2	23.45	95
1	1	5	1	8	1	1	1	0	1	0	1	0	0	8	1	0	0	8.4	0.394	2.46	1.79	2.61587	1.29093	1.29895	0.854625	16.19	0.92	0.02	3.44	90	77.9	26.3	337	71.7	194	8.1	0.16	15.8	20.8	1.7	5.7	0.1	11.6	26.8	3.37	0.28	15	62.23	7
1	2	5	1	6	0	0	1	1	1	1	0	0	0	6	2	1	1	11	0.485	2.46	1.86	1.88001	0.904278	0.777036	0.546937	7.46	0.02	0.01	5.46	141	76	25.8	340	83.7	226	9.6	0.22	10.1	12.3	3.6	0.3	0.1	6.24	41.5	0.92	0.27	21.1	56	130
1	1	4	1	5	0	1	1	1	1	0	0	0	0	5	1	0	0	9.2	0.422	2.46	1.96	2.37536	1.6482	1.12691	1.22453	14.32	0.59	0.07	3.98	99	76.9	24.9	324	71.4	433	9.8	0.43	10.7	20.5	3.5	4.1	0.5	10.22	30.6	2.94	0.5	22.8	80.9	80
1	2	7	1	7	1	1	1	0	1	1	0	0	0	7	2	0	0	15	0.625	2.46	2.08	0.973153	0.775964	0.143439	0.532476	8.11	0.79	0.04	4.94	130	82	26.3	321	36.6	557	9.9	0.55	10.3	45.3	7.9	9.7	0.5	2.97	40.5	3.67	0.64	23.5	9.35	55
1	2	6	1	7	1	1	1	1	1	0	1	0	1	7	2	1	0	9.5	0.4325	2.46	2.19	2.28851	2.27365	1.06518	1.89032	9.85	0.28	0.01	3.88	108	82.7	27.8	336	31.4	215	10.9	0.23	12.4	61.7	4	2.8	0.1	3.09	32.1	6.08	0.39	31.6	21	66.93
1	2	5	1	6	1	1	1	1	1	1	0	0	0	6	1	0	0	14	0.59	2.46	2.3	1.17772	1.57646	0.286227	1.3462	13.32	0.05	0.03	4.35	113	77.2	26	337	82.4	398	8.1	0.32	15.4	13.6	3.4	0.4	0.2	10.98	33.6	1.81	0.45	13.4	20.33	45
1	2	3	1	7	1	1	1	1	1	1	1	0	0	7	2	0	0	13.5	0.5725	2.46	2.36	1.28518	1.83735	0.361198	1.61366	6.5	0.05	0.02	4.93	130	77.3	26.4	341	68	247	9.7	0.24	10.6	23.2	7.7	0.8	0.3	4.42	38.1	1.51	0.5	22.4	124.74	70
1	2	6	1	6	1	1	1	1	1	0	1	0	0	6	2	0	0	10.5	0.4675	2.46	2.55	2.01155	3.01388	0.86949	2.80067	13.86	0.2	0.01	4.56	108	75	23.7	316	55	311	10.1	0.32	11.3	39.2	4.3	1.4	0.1	7.62	34.2	5.43	0.6	25.5	79	96
0	1	1	1	10	0	0	1	0	1	0	0	0	0	6	2	0	1	5.5	0.2925	2.47	1.98	3.51336	3.15731	2.06164	2.22117	17.51	0.02	0.03	3.4	92	88.2	27.1	307	77.6	374	10.2	0.38	11.5	16	6.1	0.1	0.2	13.59	30	2.81	1.06	26.8	162	105
1	2	5	1	7	1	1	1	0	1	0	1	0	0	7	5	0	1	13	0.555	2.47	2.02	1.42507	0.9805	0.464426	0.679052	13.18	0.42	0.02	4.4	113	75.2	25.7	341	44.8	434	9.8	0.42	10.4	43.9	7.9	3.2	0.2	5.92	33.1	5.78	1.04	22.5	5.49	69
1	2	7	1	8	1	1	1	1	1	1	1	0	0	8	2	0	0	11.5	0.5025	2.47	2.12	1.78214	1.5931	0.714205	1.25655	19.8	0.04	0	3.91	104	79.4	26.6	335	84.5	417	8.1	0.34	15.3	12.3	3	0.2	0	16.73	31	2.44	0.59	13.9	163	107
0	3	6	1	7	1	1	1	1	1	1	1	0	0	7	2	0	0	12.5	0.5375	2.47	2.23	1.7072	1.98134	0.544812	1.40426	23.8	0.01	0.02	4.25	111	81.9	26.1	319	88.5	268	10.9	0.29	13.2	8.9	2.5	0	0.1	21.05	34.8	2.13	0.59	32	220	60
1	2	5	1	5	0	1	1	1	0	1	0	0	0	5	2	1	1	10	0.45	2.48	1.93	2.20721	1.35764	1.01929	0.961214	22.52	0.97	0.11	3.67	101	79.3	27.5	347	54.2	380	9.3	0.35	10.2	33.9	7.1	4.3	0.5	12.22	29.1	7.63	1.59	20.1	67.17	115
1	1	8	1	10	0	1	0	0	0	1	0	0	0	10	2	0	0	8.3	0.3905	2.48	2.04	2.70778	2.13382	1.37654	1.68499	11.43	0.05	0.02	4.2	105	74.3	25	337	34.6	492	9.7	0.48	10.4	49	15.8	0.4	0.2	3.95	31.2	5.6	1.81	22	30.2	90
1	1	3	1	5	1	1	1	0	1	0	1	0	0	5	2	0	1	7.5	0.3625	2.48	2.08	2.96424	2.47981	1.56265	2.0103	20.85	0.41	0.01	4.31	121	84.9	28.1	331	73.1	332	10.4	0.35	11.8	19	5.9	2	0	15.23	36.6	3.97	1.23	27.6	126.22	25
1	2	7	1	7	0	1	1	1	1	1	0	0	0	7	2	0	0	14	0.59	2.48	2.29	1.23463	1.54943	0.3369	1.31645	14.15	0.13	0.11	3.9	114	81	29.2	360	63.4	284	9.1	0.26	15.4	23.7	11.2	0.9	0.8	8.98	31.6	3.35	1.58	19.1	27.53	50
1	3	3	1	5	0	1	1	0	1	1	0	0	0	5	2	1	0	26.5	1.0275	2.48	2.5	-0.617805	0.25212	-0.971996	0.261259	15.46	0.39	0.03	4.51	131	82.3	29	352	71.6	160	10.1	0.16	16.5	18.6	7.1	2.5	0.2	11.06	37.1	2.88	1.1	26.5	145	95
1	1	5	1	7	0	0	1	1	0	0	1	0	0	7	2	0	1	8	0.38	2.48	2.71	2.80232	4.10853	1.44485	3.93207	27.13	0.1	0.01	4.3	114	78.8	26.5	336	74.6	464	10.2	0.48	11.6	17.6	7.4	0.4	0	20.25	33.9	4.77	2	26.7	150.35	62
0	2	5	1	6	1	1	1	1	1	0	1	0	0	6	2	0	0	10	0.45	2.5	1.44	2.35663	-0.252671	1.07311	-0.582968	13.89	0.28	0.06	3.87	107	82.8	27.7	335	51.3	304	8.6	0.26	15.6	37.8	8.5	2	0.4	7.12	32	5.25	1.18	16	59.85	60
0	2	4	1	7	0	1	1	1	0	0	0	0	0	4	4	0	1	11	0.485	2.5	1.55	2.11925	-0.0367715	0.883031	-0.415808	8.24	0.02	0.11	4.25	114	75.8	26.8	354	42	159	10.4	0.17	12.1	45.4	10.9	0.2	1.3	3.45	32.2	3.74	0.9	28.3	0.5	10
0	1	2	1	5	1	1	1	1	1	1	0	0	0	5	1	0	0	8	0.38	2.5	1.78	2.87421	1.56909	1.5004	0.912275	15.36	0.03	0.02	4.69	120	80.2	25.6	319	81	528	9.1	0.48	9.1	15.9	2.8	0.2	0.1	12.44	37.6	2.44	0.43	17.2	188.6	60
0	2	3	1	7	1	1	1	1	1	0	1	0	0	7	2	0	1	13	0.555	2.5	1.81	1.68534	0.492547	0.541563	0.0452773	10.3	0.03	0.01	3.56	99	82.3	27.8	338	77.9	293	9.3	0.27	10	17.8	3.9	0.3	0.1	8.03	29.3	1.83	0.4	18.5	96.4	70
1	1	6	1	7	1	1	1	1	1	1	0	0	0	7	2	0	0	7.5	0.3625	2.5	1.81	3.02552	1.59806	1.61864	1.12688	11.69	0.39	0.01	3.53	92	79	26.1	330	41.8	326	9.8	0.32	10.8	46.3	8.5	3.3	0.1	4.89	27.9	5.41	0.99	22.5	147.8	80
1	1	5	1	5	1	1	1	1	1	1	1	0	0	5	2	0	0	7.8	0.373	2.5	1.85	2.92744	1.65258	1.54709	1.18629	13.3	1.01	0.04	3.82	99	78	25.9	332	39.2	141	12	0.17	15.7	45.2	7.7	7.6	0.3	5.21	29.8	6.01	1.03	40.1	1.45	90
1	2	3	1	5	1	1	1	1	1	1	1	0	0	6	1	0	0	13	0.555	2.5	1.93	1.51097	0.707333	0.541563	0.407434	22.83	0.03	0.06	4.02	112	88.1	27.9	316	73.9	432	9.8	0.42	10.3	19.1	6.6	0.1	0.3	16.87	35.4	4.37	1.5	22.4	132	50
1	1	5	1	7	1	0	0	0	1	0	0	0	0	7	2	0	0	8.7	0.4045	2.5	1.97	2.64496	1.80749	1.34298	1.36715	16.73	1.06	0.02	4.75	108	68.2	22.7	333	69.2	572	8.6	0.49	9.7	16.9	7.5	6.3	0.1	11.57	32.4	2.82	1.26	16.6	214	65
1	2	4	1	5	1	1	1	1	1	1	1	0	0	5	2	0	0	13	0.555	2.5	2	1.51097	0.920553	0.541563	0.618693	11.95	0.05	0.01	3.77	100	76.1	26.5	348	83.7	283	9.5	0.27	10.1	13	2.8	0.4	0.1	10.01	28.7	1.55	0.33	20.3	49.2	72
1	1	7	1	7	1	1	1	0	1	1	1	1	1	7	2	0	0	8	0.38	2.5	2.11	2.86315	2.43202	1.5004	1.98381	5.68	0.04	0.02	4.44	111	77.5	25	323	15.8	397	8.4	0.33	8.6	71.8	11.3	0.7	0.4	0.9	34.4	4.08	0.64	13.2	0.5	20
0	2	3	1	6	1	1	1	1	1	0	1	0	0	6	1	0	0	13.5	0.5725	2.5	2.17	1.58494	1.57009	0.46329	1.04427	13.14	0.12	0.01	3.36	90	82.1	26.8	326	78.4	215	10.1	0.22	10.2	17.4	3.2	0.9	0.1	10.31	27.6	2.28	0.42	23.6	37.26	100
0	2	3	1	5	1	1	1	1	1	0	1	0	0	5	2	0	1	9.5	0.4325	2.5	2.22	2.48064	2.72525	1.17367	1.98556	19.13	1.02	0.01	3.73	103	78.6	27.6	352	65	374	8.8	0.33	8.6	26.9	2.7	5.3	0.1	12.45	29.3	5.14	0.51	14.3	76.2	95
1	2	7	1	8	1	1	1	1	1	1	0	0	0	8	2	0	0	11.5	0.5025	2.5	2.31	1.8695	2.13304	0.793098	1.84237	16.61	0.99	0.03	3.87	102	86.8	26.4	304	49.3	286	9.6	0.28	9.9	38.8	5.7	6	0.2	8.21	33.6	6.44	0.94	21.6	55.59	81
0	2	7	1	12	0	1	1	1	0	0	1	1	0	12	2	0	1	13.5	0.5725	2.5	2.31	1.58494	2.00565	0.46329	1.46382	14.45	0.78	0	3.16	86	84.2	27.2	323	83	294	9.9	0.29	9.8	9.6	2	5.4	0	12	26.6	1.38	0.29	22.9	262.9	36
1	2	5	1	6	0	0	1	1	1	0	0	0	1	5	2	0	0	10	0.45	2.5	2.6	2.26644	3.27038	1.07311	3.07265	12.47	0.02	0	4.24	109	73.1	25.7	352	75.1	392	9.1	0.36	9.9	19.1	5.6	0.2	0	9.37	31	2.38	0.7	17.5	147.43	80
1	2	4	1	6	1	1	1	1	1	1	0	0	0	6	2	0	0	11	0.485	2.5	2.76	1.99733	3.41871	0.883031	3.342	11.5	0.02	0	4.08	112	76.6	27.4	358	74.5	266	11.6	0.31	16.5	21.2	4.1	0.2	0	8.57	31.3	2.44	0.47	39.3	50.33	35
1	3	11	0	12	1	1	1	1	0	1	0	1	1	12	2	1	0	16.5	0.6775	2.5	3.03	0.801048	2.86174	0.0433109	3.04238	12.96	0.14	0.02	4.81	128	79	26.6	337	73	226	8.7	0.2	9.5	19.1	6.6	1.1	0.2	9.47	38	2.47	0.86	15.5	47.7	50
0	1	4	1	5	1	0	1	1	1	1	1	0	0	5	2	0	0	8	0.38	2.51	1.68	2.9021	1.18076	1.52817	0.587566	16.03	0.03	0.03	3.56	98	79.8	27.5	345	71.8	257	10.6	0.27	11.8	20.4	7.4	0.2	0.2	11.51	28.4	3.27	1.19	29.3	72.6	95
0	2	2	1	4	1	1	1	1	1	0	1	0	0	4	2	0	0	12	0.52	2.51	1.93	1.92283	1.10927	0.732418	0.580156	13.75	0.02	0.03	4.83	123	78.5	25.5	325	64.4	249	11.2	0.28	12.7	29.5	5.8	0.1	0.2	8.85	37.9	4.05	0.8	33.4	17.4	38
1	1	4	1	6	0	1	1	0	1	0	0	0	0	6	2	0	1	6.6	0.331	2.51	1.94	3.36296	2.29218	1.87338	1.78144	11.88	1.41	0.05	5.22	147	86.4	28.2	326	38	409	9.5	0.39	9.6	43.5	6.2	11.9	0.4	4.51	45.1	5.17	0.74	20.7	50.96	46
0	2	10	0	10	1	1	1	1	1	1	1	0	0	10	2	0	0	11	0.485	2.51	2	2.14656	1.57865	0.90953	0.981725	20.7	0.05	0.02	4.38	119	79.7	27.2	341	86.4	303	9.2	0.28	9.2	11.4	1.9	0.2	0.1	17.86	34.9	2.37	0.4	17.7	7.6	18
0	2	5	1	7	1	1	1	1	1	1	1	0	0	8	1	0	0	10	0.45	2.51	2.02	2.38411	1.89987	1.10002	1.24484	17.7	0.02	0.02	3.91	112	83.5	28.7	344	81.1	288	9.2	0.27	15.9	14.2	4.5	0.1	0.1	14.35	32.7	2.51	0.8	21.3	66.9	50
0	1	7	1	9	0	0	1	0	1	0	0	1	0	9	2	0	1	6	0.31	2.51	2.03	3.47634	3.16977	2.03522	2.24543	22.03	0.59	0.05	4.6	125	81.4	26.7	336	39.5	521	10.8	0.71	12.2	46.5	11.3	2.5	0.2	6.68	38.1	12.05	2.73	29.6	8.82	9
1	1	7	1	10	0	0	0	0	1	0	0	0	0	10	2	0	0	9.1	0.4185	2.51	2.14	2.55472	2.22832	1.28427	1.82118	10.83	0	0.02	4.63	116	75.4	25.1	332	48.8	221	10.4	0.23	10.8	37.8	13.2	0	0.2	5.29	34.9	4.09	1.43	26.1	5.42	20
1	1	2	1	5	0	0	1	0	1	1	0	0	0	5	1	0	0	9.6	0.436	2.51	2.25	2.40899	2.42208	1.18032	2.05827	14.74	0.4	0.01	4.59	129	85	28.1	331	49.9	470	10.6	0.5	12.3	39.4	7.9	2.7	0.1	7.36	39	5.81	1.16	29.1	35	60
0	1	7	1	7	1	1	1	0	1	0	1	1	0	7	2	0	0	7.8	0.373	2.51	2.31	2.95706	3.56613	1.57495	2.6845	29.54	0.91	0.04	3.28	92	78.7	28	357	56.9	682	11	0.75	12.8	33.3	6.6	3.1	0.1	16.78	25.8	9.85	1.96	32.8	43.34	30
0	1	6	1	8	0	0	1	0	1	0	0	0	0	8	2	0	0	7.5	0.3625	2.51	2.49	3.04055	4.29118	1.64664	3.35179	17.9	0.53	0.05	4.45	116	81.3	26.1	320	78.3	264	10	0.26	10.5	9.7	8.7	3	0.3	14.03	36.2	1.74	1.55	23.9	2.58	45
0	1	6	1	9	0	0	0	0	1	0	1	0	0	9	1	0	0	7.8	0.373	2.51	2.81	2.95706	5.24043	1.57495	4.31299	20.69	0.14	0.05	3.87	104	80.9	26.9	332	55.6	469	9.4	0.44	9.7	29.8	13.7	0.7	0.2	11.49	31.3	6.17	2.84	18.3	56.1	72
1	3	5	1	7	1	1	1	0	1	1	1	0	0	7	2	0	0	16.2	0.667	2.51	2.94	0.88338	2.71965	0.106392	2.83654	16.17	0.06	0.02	4.31	118	79.6	27.4	344	74.2	325	8.1	0.26	8.7	13.9	11.1	0.4	0.1	12	34.3	2.25	1.79	10.9	2.3	30
1	1	3	1	6	1	1	1	0	1	0	1	1	0	6	2	0	1	7.5	0.3625	2.51	5.24	3.05603	9.3432	1.64664	12.3496	8.66	0.51	0.04	4.07	115	81	28.3	350	50.8	355	8	0.28	15.7	37.2	5.6	5.9	0.5	4.41	33	3.22	0.48	13.2	144.9	40
1	1	2	1	5	0	0	0	1	1	0	0	0	0	5	2	0	0	6.1	0.3135	2.52	1.63	3.57279	1.34607	2.03625	0.879857	21.47	0.82	0.02	5.01	129	79.8	25.7	323	67.9	397	9.9	0.4	10.3	21.4	6.8	3.8	0.1	14.58	40	4.6	1.45	23	125.3	30
0	2	3	1	6	1	0	1	0	1	1	1	0	0	6	2	0	0	7	0.345	2.52	2.09	3.21055	3.04709	1.79858	2.17207	11.46	0.87	0.01	4.13	102	82.3	24.7	300	48.7	347	9.6	0.33	10.9	40	3.6	7.6	0.1	5.59	34	4.58	0.41	23.2	56.2	64
1	1	4	1	5	1	1	1	0	1	0	1	0	0	5	2	0	0	8.5	0.3975	2.52	2.15	2.76633	2.41673	1.44214	1.99267	21.28	0.1	0.02	4.45	116	78.4	26.1	332	41.9	512	10.4	0.53	11.8	49	8.5	0.5	0.1	8.93	34.9	10.42	1.81	27.1	19.5	85
1	2	3	1	5	1	1	1	1	1	0	1	0	0	5	2	0	0	9.3	0.4255	2.52	2.26	2.52552	2.5279	1.26941	2.15818	17.79	0.01	0.01	4.61	128	79.6	27.8	349	80.4	438	10.5	0.46	12.2	12.8	6.6	0.1	0.1	14.32	36.7	2.27	1.18	28.9	113	92
1	2	5	1	6	1	1	1	1	1	1	0	0	0	7	2	0	0	11	0.485	2.52	2.43	2.05552	2.57553	0.936029	2.31715	7.8	0.59	0.02	4.7	131	83.6	27.9	333	35.9	346	10.5	0.36	11.4	46.8	9.4	7.6	0.3	2.81	39.3	3.65	0.73	27.4	66.16	40
1	2	6	1	6	0	0	1	1	1	0	0	0	0	7	1	0	0	14	0.59	2.52	2.46	1.34753	1.99805	0.438245	1.82236	19.27	0.28	0.03	4.92	102	66.7	20.7	311	78.4	513	9.7	0.5	10.2	14.3	5.6	1.5	0.2	15.13	32.8	2.75	1.08	21.6	33.76	55
1	2	3	1	5	1	1	0	1	1	1	0	0	0	5	2	0	0	11	0.485	2.53	1.92	2.08451	1.09601	0.962528	0.733275	18.59	0.01	0.01	3.5	94	78	26.9	344	83.8	387	9.4	0.37	9.5	10.9	5.1	0.1	0.1	15.61	27.3	2.02	0.94	18.5	63.12	98
1	1	7	1	7	1	1	1	1	1	0	0	1	1	7	2	0	0	10	0.45	2.53	2.11	2.3547	1.91264	1.15384	1.52846	9.26	0.73	0.05	4.73	122	80.3	25.8	321	43.7	765	9.3	0.71	9.3	41.6	6.3	7.9	0.5	4.05	38	3.85	0.58	19.1	7.3	60
0	1	7	1	7	1	1	1	1	1	1	0	0	0	7	2	0	0	10	0.45	2.53	2.11	2.43887	2.21065	1.15384	1.52846	11.04	0.37	0.02	4.48	115	79.2	25.7	324	47.7	268	10	0.27	10.9	37.4	11.3	3.4	0.2	5.27	35.5	4.13	1.25	24.3	31.12	40
0	3	8	1	8	1	1	1	1	1	1	1	0	0	11	1	0	1	17	0.695	2.53	2.13	1.0419	0.79343	0.0534377	0.383008	16.02	0.05	0.02	3.59	96	79.7	26.7	336	76.3	517	9.7	0.5	9.9	17.4	5.9	0.3	0.1	12.23	28.6	2.78	0.94	21	153	115
0	1	6	1	7	0	1	0	0	1	0	1	0	0	7	2	0	0	9	0.415	2.53	2.27	2.69106	3.04354	1.36023	2.25979	15.37	0.61	0.02	4.06	106	80.5	26.1	324	56.4	376	10.6	0.4	12.3	34.6	4.9	4	0.1	8.66	32.7	5.32	0.76	30	31.13	25
0	2	2	1	5	1	1	1	1	1	1	1	0	1	5	2	1	1	13	0.555	2.53	2.6	1.76623	2.99649	0.6187	2.42948	5.67	0.24	0.02	4.39	117	77.2	26.7	345	66.5	210	11.6	0.24	12.6	20.8	8.1	4.2	0.4	3.77	33.9	1.18	0.46	36.4	141.75	31
1	1	7	1	7	1	1	1	1	1	1	0	0	0	7	2	0	0	7.8	0.373	2.54	1.8	3.04849	1.48257	1.65854	1.02344	12.32	0.69	0.01	4.57	96	65.9	21	319	30.1	496	9.5	0.47	10.3	59.7	4.5	5.6	0.1	3.72	30.1	7.35	0.55	21.3	51.08	63
0	1	5	1	6	1	1	1	0	1	0	1	0	0	6	2	0	0	9	0.415	2.54	1.96	2.71853	1.95765	1.38756	1.26825	16.96	1.49	0.07	4	106	78.8	26.5	337	54.8	345	10.8	0.37	12.4	28.7	7.3	8.8	0.4	9.3	31.5	4.86	1.24	31	92.68	62
1	2	7	1	10	0	1	1	1	1	0	0	0	0	0	2	0	0	9.5	0.4325	2.54	2	2.52633	1.69946	1.28215	1.28711	11.95	1.22	0.01	4.04	101	83.4	25	300	40.3	493	10.2	0.5	10.5	43.7	5.7	10.2	0.1	4.82	33.7	5.22	0.68	25	25.5	63
1	1	7	1	7	1	1	1	0	0	1	0	1	0	7	4	0	0	8.3	0.3905	2.54	2.07	2.88857	2.22702	1.54238	1.78196	3.7	0.14	0.02	4	100	76	25	329	21.3	622	9.3	0.58	9.6	53	21.4	3.8	0.5	0.79	30.4	1.96	0.79	18.8	1.02	4
1	1	3	1	5	1	1	1	1	1	1	1	0	0	7	2	0	0	8.5	0.3975	2.54	2.23	2.82611	2.65373	1.49724	2.25048	13.85	0.55	0.04	4.38	106	73.8	24.3	329	65.1	480	8.6	0.42	16	27.8	2.8	4	0.3	9.02	32.4	3.85	0.39	18.6	73.77	50
1	1	9	0	9	0	0	1	1	1	0	0	0	0	9	2	0	0	6.5	0.3275	2.54	2.93	3.49067	5.13713	1.9851	5.09751	29.15	0.82	0.01	3.21	90	80.1	28	350	62.1	592	9.5	0.56	10.5	26.5	8.6	2.8	0	18.08	25.7	7.72	2.52	21.1	140.1	115
1	1	2	1	5	1	1	1	1	1	1	0	0	0	5	2	0	0	6.9	0.3415	2.55	1.52	3.38091	0.699254	1.90885	0.316223	15.68	0.3	0	3.43	97	82.7	28.3	342	79.2	323	10.5	0.34	16.3	13.8	5.1	1.9	0	12.42	28.3	2.16	0.8	30.3	157	40
1	2	3	1	7	0	1	1	1	1	0	0	0	1	7	2	0	0	9	0.415	2.55	1.89	2.70323	1.47282	1.4149	1.04435	15.59	1.2	0.06	4.75	105	69.3	22.1	319	48.7	296	9.6	0.28	10.1	36.6	6.6	7.7	0.4	7.6	32.9	5.7	1.03	21.6	80.5	15
0	2	7	1	8	1	1	1	1	1	0	1	0	0	8	2	0	0	9	0.415	2.55	2.01	2.74593	2.13713	1.4149	1.42817	16.18	1.11	0.01	4.76	108	72.1	22.7	315	64.8	240	10.6	0.25	13.2	24	4.2	6.9	0.1	10.49	34.3	3.89	0.68	29.7	143.04	75
1	2	4	1	8	1	1	0	0	1	0	1	0	0	8	2	0	0	12	0.52	2.55	2.06	1.88917	1.30687	0.836816	0.978109	9.66	0.37	0.01	4.38	114	79	26	329	52.4	344	9.9	0.34	10.3	38.4	5.3	3.8	0.1	5.06	34.6	3.71	0.51	23.2	21.7	50
1	1	4	1	6	0	1	1	0	1	0	0	0	0	5	2	0	0	9	0.415	2.55	2.24	2.70323	2.54879	1.4149	2.16383	10.02	0.05	0.01	4.63	122	77.3	26.3	341	48.4	279	9.8	0.27	10.2	46.9	4.1	0.5	0.1	4.85	35.8	4.7	0.41	22.3	67.9	25
1	2	5	1	6	0	1	1	1	1	0	0	0	0	7	1	0	0	10.5	0.4675	2.55	2.35	2.27538	2.47899	1.10982	2.175	17.39	0.03	0.03	3.6	104	83.7	29	346	55.2	452	8.3	0.38	15.3	37.4	7	0.2	0.2	9.61	30.2	6.5	1.22	13.8	35.89	90
1	1	4	1	6	0	0	0	0	1	0	0	0	0	6	2	0	0	6	0.31	2.55	2.36	3.70222	3.77831	2.14999	3.35053	27.32	2.73	0.04	3.22	94	92.2	29.2	316	46	752	9.5	0.72	10	31.7	12.2	10	0.1	12.56	29.7	8.67	3.32	20.4	50.09	20
1	1	5	1	5	1	0	1	1	1	1	1	0	1	5	2	1	0	8.7	0.4045	2.55	2.39	2.79419	3.05505	1.4803	2.71659	20.54	0.89	0.04	4.47	118	76.1	26.4	347	59.3	485	9.5	0.46	9.9	29.2	7	4.3	0.2	12.18	34	6	1.43	20.6	52.48	91
0	2	5	1	6	0	0	0	1	1	0	1	0	0	6	1	0	0	11.5	0.5025	2.55	2.49	2.14125	3.04623	0.924586	2.39735	6.21	0.55	0.01	3.86	103	84.2	26.7	317	46.3	265	10.4	0.28	10.9	40.1	4.5	8.9	0.2	2.88	32.5	2.49	0.28	26.6	92.4	50
1	1	5	1	7	1	1	1	1	1	1	1	0	0	6	2	0	1	8.4	0.394	2.55	2.51	2.88705	3.46692	1.54731	3.17842	16.6	0.1	0.02	4.14	108	75.3	26	345	47.6	503	8.7	0.44	15.4	42.5	9.2	0.6	0.1	7.89	31.2	7.06	1.53	17.3	11.51	65
0	1	10	0	19	0	0	1	1	1	0	0	1	0	15	4	0	1	5.2	0.282	2.56	1.8	3.86216	2.54075	2.41149	1.69978	17.74	1.16	0.12	2.58	70	86	27.1	315	57	462	10	0.46	11	27.9	7.9	6.5	0.7	10.1	22.2	4.95	1.41	24.7	150.83	103
1	2	5	1	7	1	1	1	1	1	1	1	0	0	7	2	0	0	13.6	0.576	2.56	1.89	1.54609	0.46709	0.600858	0.189141	18.5	0.43	0.03	4.15	114	83.4	27.5	329	79.4	349	10	0.35	10.3	10.5	7.6	2.3	0.2	14.69	34.6	1.94	1.41	23.5	100.1	112
1	2	3	1	6	1	1	1	0	1	0	1	0	0	6	2	0	1	9.5	0.4325	2.56	2.05	2.58501	1.85418	1.33639	1.44585	13.15	0.15	0.04	4.18	120	83.3	28.7	345	71.6	231	9.8	0.23	10.6	25	2	1.1	0.3	9.41	34.8	3.29	0.26	22.7	66.4	50
1	2	5	1	6	1	1	1	0	1	0	1	1	0	6	2	0	0	11	0.485	2.56	2.16	2.171	1.82305	1.04202	1.47863	18.19	0.32	0.02	3.57	103	91	28.9	317	66.3	410	10.3	0.42	11.6	26.9	4.9	1.8	0.1	12.07	32.5	4.89	0.89	27.1	88.63	55
1	1	4	1	6	1	1	1	1	1	0	1	0	0	6	2	0	0	7.3	0.3555	2.56	2.17	3.27446	2.81367	1.83591	2.35659	12.49	0.19	0.02	3.73	100	81.2	26.8	330	63.9	442	9.6	0.43	10.1	25	9.4	1.5	0.2	7.99	30.3	3.12	1.17	21.3	15.02	13
1	2	8	1	10	0	1	1	0	1	1	0	1	0	10	1	0	0	11	0.485	2.56	2.51	2.171	2.78705	1.04202	2.5656	13.56	0.81	0.08	3.8	102	76.1	26.8	353	54.9	617	8.5	0.53	8.2	26.9	11.6	6	0.6	7.45	28.9	3.65	1.57	14	20.1	102
1	3	5	1	6	0	1	1	1	1	0	0	0	0	7	1	0	0	18	0.73	2.56	3.22	0.704423	2.99393	0.00433943	3.31927	15.33	0.1	0.01	4.46	112	81.8	25.1	307	80.4	335	9	0.3	8.8	15.3	3.5	0.7	0.1	12.33	36.5	2.35	0.54	15.9	211.2	80
1	2	8	1	8	0	1	0	0	1	1	0	0	0	8	1	0	0	11.3	0.4955	2.57	1.64	2.12174	0.0980974	1.01333	-0.188921	6.72	0.26	0.01	4.74	130	80.8	27.3	338	44.4	325	9.1	0.3	15.3	42.9	8.7	3.8	0.2	2.99	38.3	2.88	0.58	20.4	21.3	53
1	1	3	1	6	1	1	1	1	1	1	1	0	0	6	2	0	0	11	0.485	2.57	2.414	2.19968	2.53264	1.06852	2.26746	8.94	0.18	0.01	4.42	114	76.9	25.8	335	69.4	265	12.1	0.32	15.1	23.5	5	2	0.1	6.2	34	2.1	0.45	41.8	99.05	48
1	1	7	1	9	0	1	0	0	0	0	1	0	0	9	2	0	1	7	0.345	2.57	2.62	3.407	4.17973	1.9397	3.91956	25.3	0.79	0.09	4.12	103	66.3	25	377	31.2	437	8.8	0.38	9.1	42.1	17.6	3.1	0.4	7.89	27.3	10.66	4.45	15.6	31.4	35
1	1	4	1	7	0	0	1	0	1	1	0	0	0	7	2	0	0	10	0.45	2.58	1.93	2.50026	1.35764	1.28839	0.961214	6.26	1.13	0.03	3.34	83	71	24.9	350	45.8	373	8.6	0.32	9.4	26.2	9.4	18.1	0.5	2.87	23.7	1.64	0.59	15.4	19.07	80
1	2	10	0	11	1	1	1	1	1	1	0	0	0	11	2	1	0	9.5	0.4325	2.58	2.11	2.64338	2.03636	1.39063	1.63634	11.13	0.21	0.03	3.83	101	82.2	26.4	321	50.9	578	8.4	0.48	9.1	33.2	13.7	1.9	0.3	5.67	31.5	3.7	1.52	13.8	9.6	28
0	2	6	1	8	1	1	1	1	1	1	0	0	0	8	2	0	0	15.7	0.6495	2.58	2.32	1.39035	1.58689	0.34544	1.12418	8.73	0.02	0.03	3.75	106	81.4	28.2	347	67.5	314	8.8	0.28	15.4	23.2	8.7	0.2	0.4	5.89	30.6	2.03	0.76	18	25.43	60
1	2	4	1	5	0	1	0	1	1	0	1	0	1	5	2	0	0	10.5	0.4675	2.59	1.78	2.39066	0.752316	1.21663	0.391846	13.88	0.33	0.06	3.91	108	81.8	27.7	339	44.4	327	7.7	0.25	15.2	44.7	8.1	2.4	0.4	6.17	31.9	6.2	1.12	10.8	33.19	65
1	1	6	1	6	1	1	1	1	1	1	1	0	0	6	2	0	0	7.5	0.3625	2.59	1.8	3.2973	1.56366	1.87062	1.09416	12.98	0.59	0.02	3.94	100	74.9	25.4	339	75.6	278	10.3	0.29	12.2	13.6	6.1	4.5	0.2	9.82	29.5	1.76	0.79	28.2	85	80
0	2	3	1	7	1	1	1	1	1	0	1	0	0	5	4	0	0	12.5	0.5375	2.59	2	2.03029	1.23503	0.855665	0.705194	12.29	0.21	0.02	4.07	112	80.8	27.5	340	64.6	297	7.4	0.22	7.6	26.8	6.5	1.7	0.2	7.95	32.9	3.29	0.8	7.3	9.23	70
0	2	2	1	5	1	1	1	1	1	1	1	0	0	5	2	0	0	11	0.485	2.59	2.11	2.36259	1.95092	1.12152	1.32334	19.79	0.07	0.02	4.12	109	79.6	26.5	332	84.6	487	9.6	0.47	10	12.2	2.7	0.4	0.1	16.75	32.8	2.42	0.53	20.3	54.91	66
1	1	3	1	9	0	1	1	0	0	0	0	0	0	9	2	1	0	12.7	0.5445	2.59	2.14	1.83431	1.39334	0.822254	1.09458	13.48	0.25	0	4.92	131	79.9	26.6	333	77.1	229	9.5	0.22	10.1	16.8	4.2	1.9	0	10.39	39.3	2.27	0.57	20.4	76	36
0	2	5	1	7	1	0	1	1	1	1	1	0	0	7	2	0	0	12.2	0.527	2.59	2.24	2.09433	2.08348	0.906642	1.49099	17.62	0.1	0.07	4.33	111	80.6	25.6	318	71.3	469	9.3	0.44	10.1	23.5	4.2	0.6	0.4	12.57	34.9	4.14	0.74	18.7	95.18	100
0	1	5	1	6	1	1	1	0	1	0	0	1	0	5	2	0	1	8	0.38	2.59	2.33	3.12275	3.56832	1.75036	2.69817	14.58	0.02	0.02	4.5	84	57.1	18.7	327	43.9	802	9.2	0.74	10.1	44.6	11.3	0.1	0.1	6.39	25.7	6.5	1.65	19.5	96.9	41
0	2	5	1	5	0	1	1	1	1	0	0	0	0	5	2	1	0	12	0.52	2.59	2.5	2.13768	2.94617	0.941215	2.32503	4.8	0.08	0.01	3.63	100	89.8	27.5	307	54.1	374	8.5	0.32	9.5	31.5	12.5	1.7	0.2	2.6	32.6	1.51	0.6	15.2	11.6	87
1	2	2	1	6	0	1	0	0	1	1	0	0	0	6	2	0	0	9	0.415	2.59	2.68	2.82075	3.74398	1.52423	3.57118	15.36	0.18	0.03	4.34	113	83.2	26	313	68.8	304	9.9	0.3	10.5	19.7	10.1	1.2	0.2	10.57	36.1	3.03	1.55	23.3	110.04	74
0	3	5	1	6	1	1	1	1	1	1	0	0	0	6	1	0	1	15	0.625	2.59	3.02	1.54064	3.70363	0.468064	3.2915	10.4	0.08	0.02	3.95	105	80.5	26.6	330	75.3	302	9.8	0.3	9.8	17.5	6.2	0.8	0.2	7.84	31.8	1.82	0.64	21.6	89	102
1	2	6	1	8	0	1	1	0	1	1	0	0	0	8	1	0	1	15.5	0.6425	2.6	1.93	1.2622	0.246732	0.422496	0.0190512	15.98	0.01	0.02	4.36	117	81.7	26.8	329	83.2	357	10.6	0.38	12.1	13.3	3.3	0.1	0.1	13.3	35.6	2.12	0.53	28.7	65.8	54
1	1	7	1	8	0	1	1	1	1	0	0	0	0	7	2	1	0	8	0.38	2.6	1.96	3.16259	1.96093	1.77813	1.49675	23.73	0.99	0.03	4.25	112	79.5	26.4	331	21	390	9.9	0.38	11	66.6	8.1	4.2	0.1	4.99	33.8	15.8	1.92	23	6.75	16
1	1	6	1	8	0	1	0	0	1	1	0	0	0	8	2	0	1	10	0.45	2.6	2.1	2.55796	1.88271	1.34221	1.49695	13.74	2.01	0.01	3.81	98	75.9	25.7	339	58.3	467	9.5	0.44	9.6	21.3	5.7	14.6	0.1	8.02	28.9	2.92	0.78	19.4	84.7	18
1	1	4	1	6	1	1	1	0	1	1	0	0	0	6	1	0	0	9	0.415	2.6	2.1	2.84994	2.13376	1.55157	1.71604	20.34	0.02	0.02	4.13	109	78.7	26.4	335	73.7	353	9.6	0.34	16.2	21.8	4.3	0.1	0.1	15	32.5	4.43	0.87	24	138.77	106
1	2	3	1	5	0	0	1	1	1	0	0	0	0	4	2	0	1	11	0.485	2.6	2.13	2.28528	1.7354	1.14802	1.38546	14.44	0.43	0.03	3.96	111	84.6	28	331	75.8	535	9.2	0.49	11	12.3	8.7	3	0.2	10.94	33.5	1.78	1.26	20.2	14.1	60
0	2	6	1	7	1	1	1	1	1	1	1	0	0	6	2	0	0	16.5	0.6775	2.6	2.13	1.30732	0.877071	0.287738	0.454049	19.78	0.3	0.05	4.99	93	57.5	18.6	324	73.2	372	10.1	0.69	11.4	15.7	9.3	1.5	0.3	14.49	29	3.11	1.83	26.6	65.15	80
0	2	4	1	5	1	1	1	1	1	1	1	0	0	4	2	1	1	11	0.485	2.6	2.21	2.3893	2.28278	1.14802	1.63391	12.7	0.02	0.02	3.98	107	81.4	26.9	330	68.7	265	10.1	0.27	11	26.3	4.6	0.2	0.2	8.73	32.4	3.34	0.59	24.4	163	30
1	3	4	1	5	0	1	1	0	0	1	0	0	0	5	4	0	0	17	0.695	2.6	2.25	0.98302	0.901464	0.223338	0.725815	13.22	0.19	0.01	4.01	111	79.8	27.7	347	75.6	344	9.5	0.33	9.6	13	9.9	1.4	0.1	9.99	32	1.72	1.31	19.7	156.4	120
0	3	6	1	8	1	1	1	1	1	0	1	0	0	8	2	0	0	20	0.8	2.6	2.3	0.78467	0.823493	-0.126261	0.460741	10.57	0.34	0.03	4.48	126	83.9	28	334	73.1	318	9.9	0.32	15.4	18.2	5.2	3.2	0.3	7.73	37.6	1.92	0.55	25.7	26.25	18
1	2	7	1	7	1	1	1	1	1	0	1	1	0	7	2	0	1	10.5	0.4675	2.6	2.31	2.4193	2.36818	1.24333	2.04987	16.75	0.55	0	4.23	114	86.8	27	311	71.5	442	9.8	0.43	10.2	17	8.2	3.3	0	11.98	36.7	2.85	1.37	22	60.3	40
0	1	5	1	7	1	1	1	1	1	1	0	0	0	7	4	0	0	7	0.345	2.6	2.33	3.43252	3.91593	2.02438	2.96339	20.33	1.1	0.04	4.39	107	75.6	24.4	322	50.9	386	10	0.39	11.4	36.7	6.8	5.4	0.2	10.35	33	7.46	1.38	25.2	42.7	60
1	1	4	1	7	1	1	1	1	1	0	1	0	0	7	2	0	0	9.7	0.4395	2.6	2.38	2.64347	2.76183	1.40334	2.4474	9.32	1.02	0.01	3.59	75	69.9	23.7	332	25.6	189	0	0	0	64.7	6.4	8.7	0.1	2.38	22.1	5.09	0.53	0	187	20
1	1	5	1	5	0	0	1	0	1	1	0	0	0	5	4	0	0	7	0.345	2.6	2.41	3.49732	3.60464	2.02438	3.22716	16.95	1.44	0.04	4.23	110	82	26	317	38.7	730	9.2	0.67	9.5	43.2	9.4	8.5	0.2	6.55	34.7	7.33	1.59	17.3	92.47	90
1	1	3	1	5	1	1	1	1	1	0	1	0	0	5	1	0	0	7.5	0.3625	2.61	1.85	3.35685	1.73432	1.92661	1.25776	21.88	0.4	0.05	3.64	93	82.1	25.5	311	66.9	331	10.3	0.34	10.6	23.4	7.7	1.8	0.2	14.64	29.9	5.11	1.68	26.2	47.1	55
1	1	7	1	12	1	1	1	1	1	1	1	0	0	8	4	0	1	7.9	0.3765	2.61	2.26	3.22461	2.90829	1.82964	2.49617	26.22	0.14	0.04	3.04	75	76.3	24.7	323	76.8	238	11.6	0.28	13.8	16.4	6.1	0.5	0.2	20.12	23.2	4.31	1.61	37.3	88.49	51
1	2	5	1	5	1	1	1	1	1	1	1	0	0	5	2	0	1	13	0.555	2.61	2.3	1.82023	1.77874	0.824398	1.52409	15.86	0.01	0.01	3.99	108	80.7	27.1	335	84.4	328	10.5	0.34	11	12.5	2.9	0.1	0.1	13.4	32.2	1.98	0.46	27.2	87.51	70
1	1	4	1	6	1	1	1	1	1	0	1	0	1	6	1	0	1	8.5	0.3975	2.62	2.5	3.06215	3.41171	1.71766	3.12059	14.33	0.02	0.01	4.86	125	75.5	25.7	341	78.3	460	9.9	0.46	11.1	16.9	4.6	0.1	0.1	11.22	36.7	2.42	0.66	23.9	33.85	18
0	1	3	1	5	0	0	0	0	1	0	0	1	0	3	2	0	0	8	0.38	2.62	2.6	3.20437	4.48079	1.83367	3.57489	25.47	0.15	0.05	6.14	159	80.3	25.9	323	69	431	10.6	0.46	11.5	21.6	8.6	0.6	0.2	17.58	49.3	5.49	2.2	28	131.3	79
0	2	5	1	7	1	0	1	1	1	1	1	0	0	7	2	0	0	15	0.625	2.63	1.93	1.64517	0.516074	0.567948	0.0922058	4.08	0.17	0.02	3.87	109	85	28.2	331	52	442	9.5	0.42	10.7	30.6	12.7	4.2	0.5	2.12	32.9	1.25	0.52	21.4	17.65	70
1	1	4	1	5	1	1	1	1	1	0	1	0	1	5	2	0	0	11.5	0.5025	2.63	1.99	2.24021	1.20358	1.13497	0.855733	14.27	0.02	0.02	4.21	106	77.4	25.2	325	63.1	400	9	0.36	9.5	23.8	12.9	0.1	0.1	9	32.6	3.39	1.84	17.4	50.53	79
0	1	3	1	5	1	1	1	0	1	1	0	0	0	5	2	0	0	7.8	0.373	2.63	2.1	3.28694	2.82093	1.9093	2.00053	12.17	0.8	0.02	4.38	101	72.6	23.1	318	56.5	589	11	0.65	10.8	28.6	8.1	6.6	0.2	6.88	31.8	3.48	0.99	28.8	12.31	60
1	2	4	1	6	1	1	1	1	1	1	1	0	0	6	2	0	0	12.5	0.5375	2.63	2.16	1.99301	1.49253	0.959283	1.1915	17.24	0.05	0.01	4.25	123	83.3	28.9	347	79.2	263	10.7	0.28	11.5	12.7	7.7	0.3	0.1	13.67	35.4	2.19	1.32	29.4	88.68	60
0	2	6	1	7	0	1	1	1	1	0	0	0	1	7	2	1	0	11	0.485	2.64	2	2.49547	1.57865	1.25401	0.981725	9.82	0.06	0.02	4.72	117	81.8	24.8	303	44.6	319	9.3	0.3	10.2	38.7	15.9	0.6	0.2	4.38	38.6	3.8	1.56	19.8	21.45	50
0	2	2	1	6	0	1	1	1	1	0	0	0	0	6	2	0	1	11.5	0.5025	2.64	2.17	2.38091	2.02592	1.16126	1.41072	14.03	0.4	0.04	4.55	127	82	27.9	340	74	388	9.2	0.36	9	16.5	6.3	2.9	0.3	10.39	37.3	2.32	0.88	17.3	79.24	56
0	2	8	1	9	1	1	0	0	1	1	1	0	0	11	2	0	0	12.6	0.541	2.64	2.21	2.14096	1.89475	0.968232	1.32505	12.68	0.2	0.05	4.86	131	90.9	27	333	50.7	747	10	0.75	11.2	42.3	5	1.6	0.4	6.44	39.3	5.36	0.63	24.4	2.9	69
1	1	3	1	12	0	1	0	0	1	0	0	0	0	4	4	1	0	9.7	0.4395	2.64	2.22	2.75843	2.31035	1.51149	1.94093	12.64	0.01	0.01	4.34	114	84.1	26.3	312	80.7	316	10.8	0.34	12.6	11.6	7.5	0.1	0.1	10.2	36.5	1.47	0.95	31.8	45.88	15
0	2	3	1	5	1	1	1	0	1	0	1	0	0	5	2	1	1	14	0.59	2.64	2.3	1.85838	1.86712	0.74228	1.3462	13.16	0.07	0.01	4.4	123	87.3	28	320	86.1	209	9.6	0.2	9.9	13.1	0.2	0.5	0.1	11.34	38.4	1.72	0.02	20.5	186.3	15
0	3	6	1	7	1	1	1	1	1	1	1	0	1	6	1	0	1	16.5	0.6775	2.64	2.35	1.41117	1.52679	0.385509	1.08675	9.39	0.36	0.02	3.45	97	82.6	28.1	340	43.9	282	10.2	0.29	11.6	44.4	7.7	3.8	0.2	4.12	28.5	4.17	0.72	26.2	163.08	25
0	1	1	1	7	0	1	1	0	1	0	0	0	0	6	1	0	1	4.25	0.24875	2.64	2.36	4.38716	5.14122	2.95023	3.91766	13.74	0.21	0.02	3.11	94	88.1	30.2	343	59	692	9.4	0.65	10.1	33.1	6.3	1.5	0.1	8.09	27.4	4.55	0.87	20.1	45.42	50
1	2	4	1	6	1	1	1	0	1	1	1	0	0	5	4	0	0	10	0.45	2.64	2.43	2.67249	2.82163	1.44985	2.53691	18.46	0.01	0	3.96	110	82.3	27.8	337	78.1	265	10	0.27	11.1	16	5.8	0.1	0	14.42	32.6	2.96	1.07	24.2	51.6	79
1	1	3	1	6	1	1	1	1	1	0	1	0	0	6	2	0	1	7.5	0.3625	2.64	2.58	3.44559	3.91863	2.0106	3.64627	18.37	1.61	0.04	4.23	111	76.8	26.2	342	44.3	286	10.5	0.3	12.5	33.9	12.8	8.8	0.2	8.14	32.5	6.22	2.36	30.2	72.82	58
1	1	7	1	9	1	0	1	1	1	1	1	0	0	6	2	0	1	7.6	0.366	2.64	2.58	3.41207	3.88841	1.98592	3.61861	9.03	0.62	0.02	4.33	107	81.1	24.7	305	19.1	716	9.6	0.68	10.8	63.9	9.9	6.9	0.2	1.73	35.1	5.77	0.89	21.8	0.89	100
1	2	12	0	11	1	1	1	1	1	0	0	1	0	12	2	0	1	11	0.485	2.64	2.6	2.39841	3.01937	1.25401	2.8451	6.68	0.29	0.06	5	109	68	21.8	321	53.2	591	8.2	0.48	8.4	27.7	13.9	4.3	0.9	3.55	34	1.85	0.93	12.4	0.5	13
1	1	5	1	7	1	1	1	1	1	1	1	0	0	7	2	0	0	8	0.38	2.65	1.61	3.30945	0.752805	1.91699	0.360269	10.04	0.88	0.03	3.92	110	81.6	28.1	344	33.2	320	11.7	0.37	14.9	47.7	10	8.8	0.3	3.34	32	4.79	1	35.9	136.6	77
1	1	6	1	8	1	0	1	0	1	1	1	0	1	8	2	1	0	9.6	0.436	2.65	1.73	2.81607	0.78927	1.55942	0.409833	13.01	0.06	0.03	5.77	113	55.8	19.6	351	11.8	352	10	0.35	13.4	79.6	7.9	0.5	0.2	1.53	32.2	10.36	1.03	26.7	3.46	18
1	1	5	1	6	1	1	1	1	1	0	1	0	0	6	2	0	0	8	0.38	2.65	1.76	3.30945	1.29131	1.91699	0.847333	6.16	0.11	0.01	4.36	100	70	22.9	328	21.8	605	9	0.55	9.3	64.3	11.9	1.8	0.2	1.35	30.5	3.96	0.73	17.2	10.32	10
0	2	5	1	7	1	1	1	1	0	1	1	0	0	8	2	0	0	10.7	0.4745	2.65	1.84	2.59232	1.09229	1.33789	0.541269	16.33	0.27	0	3.97	108	83.1	27.2	327	63.8	466	10.4	0.48	11.3	23.7	10.8	1.7	0	10.42	33	3.87	1.76	27.4	0.26	115
0	2	3	1	5	1	1	1	1	1	0	1	0	0	6	2	1	1	9.6	0.436	2.65	1.89	2.8618	1.54364	1.55942	0.917046	10.85	0.23	0.01	4.5	124	84.4	27.6	326	61.3	254	10	0.25	10.7	33.2	3.3	2.1	0.1	6.65	38	3.6	0.36	23.9	86.23	49
1	2	5	1	7	0	1	1	1	0	0	1	0	0	7	2	0	0	12.1	0.5235	2.65	2	2.14545	1.10534	1.08023	0.776363	25.68	0.14	0.08	4.39	111	77.2	25.3	327	68	457	9.9	0.46	9.9	21.3	9.9	0.5	0.3	17.44	33.9	5.48	2.54	23.7	121.6	95
1	3	3	1	9	1	1	1	1	1	1	0	0	0	9	2	1	0	13	0.555	2.65	2.04	1.93054	1.04003	0.927247	0.739412	13.17	0.07	0.02	4.82	95	61.6	19.7	320	83.3	248	9.5	0.35	16.1	11.1	4.7	0.5	0.2	10.98	29.7	1.46	0.62	25.9	73.82	58
1	2	6	1	9	0	0	0	1	0	0	0	0	1	7	2	0	1	12	0.52	2.65	2.1	2.17014	1.42507	1.09781	1.10056	5.25	0.01	0.02	4.84	122	76	25.2	332	32.5	165	10.9	0.18	12.5	54.3	12.6	0.2	0.4	1.71	36.8	2.85	0.66	31.3	0.5	17
1	1	4	1	7	0	1	0	0	1	0	0	0	0	7	2	0	0	6.5	0.3275	2.65	2.19	3.82352	3.11465	2.29812	2.63866	7.57	0.68	0.02	3.32	104	86.7	31.3	361	18.1	684	9	0.61	10.4	62.4	10.2	9	0.3	1.38	28.8	4.72	0.77	18.5	20.16	90
1	2	5	1	5	0	1	1	1	1	0	0	0	0	5	2	0	0	14.3	0.6005	2.65	2.2	1.64207	1.24462	0.721702	0.998447	7.2	0.24	0.04	4.2	118	85.7	28.1	328	36.6	531	8.6	0.46	8.7	53.9	5.6	3.3	0.6	2.64	36	3.88	0.4	13.8	37.69	50
0	2	3	1	5	1	1	1	1	1	0	1	0	0	5	2	0	0	13.5	0.5725	2.65	2.24	1.98253	1.7892	0.846133	1.25404	22.94	0.28	0.02	3.59	97	82.5	27	328	72.3	503	10.5	0.53	11.8	24	2.4	1.2	0.1	16.58	29.6	5.5	0.56	28.9	43.53	94
0	2	3	1	6	1	1	1	1	1	0	1	0	0	6	2	0	0	11	0.485	2.65	2.4	2.52185	2.89747	1.28051	2.22398	23.51	1.16	0.03	3.4	97	87.6	28.5	326	76.1	285	9.8	0.28	10.8	13.3	5.6	4.9	0.1	17.88	29.8	3.13	1.31	23	176.8	61
1	2	5	1	5	1	1	1	1	1	0	1	0	0	5	2	0	0	11.5	0.5025	2.66	1.59	2.32402	-0.121069	1.21386	-0.377564	24.65	0.21	0.05	3.9	104	77.2	26.7	346	84.8	355	8.6	0.3	8.5	11.1	1.7	0.9	0.2	20.92	30.1	2.74	0.41	13.2	94.6	110
1	1	3	1	8	0	0	0	0	1	0	0	0	0	8	2	0	0	9.5	0.4325	2.66	2.15	2.87391	2.15579	1.6076	1.76333	15.81	0.01	0.01	4.47	118	80.8	26.4	327	80.7	662	10	0.66	10.9	13	6.1	0.1	0.1	12.76	36.1	2.06	0.97	24.8	61.22	57
1	1	2	1	7	0	1	1	0	0	0	1	0	0	7	2	0	0	6.8	0.338	2.66	2.53	3.74615	4.00015	2.24616	3.68038	13.9	0.08	0.02	3.85	110	84.9	28.6	336	63.9	503	9.3	0.47	9.6	26.8	8.6	0.6	0.1	8.89	32.7	3.72	1.19	18.4	110.3	30
1	1	3	1	6	1	1	1	1	1	1	1	0	0	6	2	1	0	8.4	0.394	2.67	1.89	3.2389	1.6265	1.87847	1.17737	9.51	0.12	0.01	4.41	116	82.3	26.3	320	61.9	347	11.1	0.38	12	31.3	5.4	1.3	0.1	5.89	36.3	2.98	0.51	31.7	92.32	50
1	1	4	1	7	0	1	1	1	1	0	0	0	1	7	1	0	0	9	0.415	2.67	1.9	3.05222	1.50544	1.74291	1.07633	22.84	0.23	0.02	4.23	124	84.9	29.2	344	81.7	301	9.7	0.29	15.7	13.9	3.3	1	0.1	18.67	35.9	3.17	0.75	23.4	69.11	80
0	2	8	1	8	0	1	1	1	1	0	0	0	0	8	1	1	1	11.5	0.5025	2.67	1.93	2.45964	1.22129	1.24016	0.670738	26.11	1.72	0.06	4.37	111	78.5	25.4	324	63.6	442	10.6	0.47	12.1	25.2	4.4	6.6	0.2	16.6	34.3	6.59	1.14	29.6	58.25	20
1	1	5	1	6	0	1	1	0	1	1	0	0	0	7	2	0	1	8.5	0.3975	2.67	2.07	3.20725	2.17339	1.85542	1.73486	11.92	0.51	0.23	4.3	109	76	25.3	333	17.8	717	8.1	0.58	7.5	65.1	10.9	4.3	1.9	2.12	32.7	7.76	1.3	9.8	1.41	70
0	1	7	1	7	1	1	1	1	1	1	1	1	0	7	2	0	0	10	0.45	2.67	2.15	2.81468	2.3471	1.53058	1.65452	6.59	0.51	0.05	4.33	115	81.3	26.6	327	29.8	879	8.5	0.75	9.4	54	7.7	7.7	0.8	1.96	35.2	3.56	0.51	14.3	3.1	42
1	1	4	1	5	0	1	1	1	0	0	1	0	0	5	1	1	1	7	0.345	2.67	2.17	3.70541	2.90217	2.22196	2.43584	20.23	0.47	0.05	3.91	109	84.4	27.9	330	67.7	184	10.8	0.2	13.2	18.5	11.3	2.3	0.2	11.67	33	3.74	2.29	30.8	26.41	60
0	2	7	1	7	0	1	1	1	1	0	0	0	0	7	2	0	0	11.5	0.5025	2.67	2.17	2.45964	2.02592	1.24016	1.41072	23.78	0.14	0.02	4.37	116	81.2	26.5	327	53.9	476	9.5	0.45	10.3	38.8	6.6	0.6	0.1	12.82	35.5	9.23	1.57	20.6	11.6	25
0	2	6	1	9	0	1	1	0	1	0	0	0	0	9	2	0	0	11	0.485	2.67	2.19	2.57442	2.21689	1.33351	1.57179	10.48	0.02	0.01	4.9	104	71	21.2	299	53.3	555	9.1	0.5	8.8	37.2	9.2	0.2	0.1	5.59	34.8	3.9	0.96	17.1	0.8	35
1	1	6	1	7	0	1	1	0	1	0	0	0	0	7	2	1	0	8.2	0.387	2.67	2.22	3.30285	2.70681	1.92512	2.29136	9.53	0.38	0.04	4.75	110	74.9	23.2	309	29.2	967	8.9	0.86	8.9	58.4	8	4	0.4	2.78	35.6	5.57	0.76	15.4	12.64	80
1	3	3	1	5	1	1	1	1	1	1	0	0	1	5	2	0	0	19.5	0.7825	2.67	2.27	0.753918	0.566449	0.0921221	0.441607	30.59	0.02	0.02	4.4	125	82	28.4	346	84.9	303	11.6	0.35	13.3	8.8	6.1	0.1	0.1	25.98	36.1	2.7	1.87	36.8	49.2	65
0	1	7	1	12	0	1	1	0	0	1	0	0	0	12	2	0	0	5	0.275	2.67	2.5	4.23134	5.32763	2.79359	4.14001	21.79	0.89	0.02	4.73	117	75.1	24.7	330	48.1	489	9.7	0.48	10.9	39.3	8.4	4.1	0.1	10.48	35.5	8.57	1.83	22.7	63.85	100
1	2	5	1	15	0	1	0	0	1	0	0	1	1	15	2	0	0	11	0.485	2.67	2.51	2.4825	2.78705	1.33351	2.5656	14.29	0.38	0.01	3.66	100	84.7	27.3	323	76.1	303	10.6	0.32	12.1	16.2	4.9	2.7	0.1	10.89	31	2.31	0.7	28.9	99.8	54
0	2	4	1	6	0	1	1	1	0	0	0	0	1	6	2	0	0	13.3	0.5655	2.67	2.63	2.07462	3.01193	0.929456	2.46136	16.5	0.37	0.02	4.04	105	79.2	26	328	72.9	520	8.4	0.44	8.6	19	5.8	2.2	0.1	12.02	32	3.13	0.96	12	70.76	49
0	1	7	1	7	0	0	1	1	1	0	1	0	0	7	2	1	0	9	0.415	2.67	2.64	3.06952	4.2659	1.74291	3.44324	13.36	0.36	0.04	3.77	91	71.9	24.1	336	50.8	524	9	0.47	9	39	7.2	2.7	0.3	6.79	27.1	5.21	0.96	15.5	59.96	65
1	2	4	1	5	1	1	1	1	0	1	1	0	0	5	2	1	0	14	0.59	2.67	2.65	1.76062	2.47419	0.818289	2.3878	20.6	0.01	0.01	4.18	112	83	26.8	323	89.8	322	9.1	0.29	9.3	6.8	3.4	0	0	18.47	34.7	1.41	0.7	17	161.6	55
1	1	4	1	6	1	1	1	0	1	0	1	0	0	6	2	0	0	8.5	0.3975	2.67	2.73	3.20725	4.01289	1.85542	3.86179	19.54	1.09	0.03	3.43	82	73.8	23.9	324	63.1	381	8.9	0.34	8.6	25.8	5.3	5.6	0.2	12.34	25.3	5.05	1.03	15.5	0.24	100
1	1	2	1	3	1	1	1	1	1	1	0	0	0	3	4	1	1	10.1	0.4535	2.68	2	2.75746	1.55376	1.53709	1.16119	27.26	0.02	0.01	3.98	107	78.1	26.9	344	88.9	364	9.6	0.35	9.4	5.6	5.4	0.1	0	24.23	31.1	1.54	1.46	20.2	45.48	48
1	1	7	1	10	1	1	1	0	1	1	0	0	0	6	2	0	0	8.9	0.4115	2.68	2.1	3.11145	2.15976	1.79244	1.73881	19.23	0.95	0.03	5.27	114	70.4	21.6	307	57.8	403	10.5	0.42	13.7	27.4	9.7	4.9	0.2	11.12	37.1	5.26	1.87	30.8	180.6	16
1	2	4	1	6	1	1	1	0	1	1	0	0	0	6	1	0	0	10.5	0.4675	2.68	2.1	2.64578	1.76297	1.45695	1.39292	19.42	0.49	0.06	3.96	106	77.8	26.8	344	60.9	517	8.3	0.43	7.7	31.7	4.6	2.5	0.3	11.83	30.8	6.15	0.89	11.1	25.23	85
1	2	3	1	7	1	1	1	0	1	0	1	0	0	7	2	1	0	11	0.485	2.68	2.4	2.51039	2.49494	1.36001	2.22398	14.96	0.82	0.03	4.48	122	78.3	27.2	348	55.9	327	9.1	0.3	8.6	32.3	6.1	5.5	0.2	8.36	35.1	4.83	0.92	16.2	48.97	46
1	2	3	1	4	1	1	1	1	1	1	1	0	0	4	4	0	1	9.7	0.4395	2.68	2.62	2.87224	3.40037	1.61963	3.20709	14.93	0	0.01	3.85	104	79.2	27	341	88.2	374	8.7	0.32	15.9	9.2	2.5	0	0.1	13.18	30.5	1.37	0.37	17.8	41.46	50
1	3	11	0	11	1	1	1	1	1	0	1	1	1	11	2	1	0	15	0.625	2.68	3.05	1.57706	3.19522	0.692804	3.37956	11.95	0.32	0.26	3.94	106	81.7	26.9	329	58.8	564	9.8	0.56	10.1	26.9	9.4	2.7	2.2	7.03	32.2	3.22	1.12	22.4	53.87	130
0	3	2	1	6	1	1	1	1	1	1	0	0	0	6	2	0	1	18	0.73	2.69	1.83	1.30192	-0.274705	0.31551	-0.599229	19.76	0.02	0.02	4.25	127	88	29.9	340	89	206	8.4	0.17	10.2	5.3	4.7	0.1	0.1	17.61	37.4	1.04	0.92	14.6	102.25	38
1	2	7	1	7	1	1	1	1	1	1	1	0	0	7	1	0	0	11.9	0.5165	2.69	2.01	2.30555	1.17813	1.22007	0.843284	16.5	0.59	0.03	4.54	126	82.7	27.7	335	78.5	329	8.2	0.27	15.4	15.2	2.5	3.6	0.2	12.96	37.5	2.51	0.41	13.8	70	80
1	2	10	0	10	0	0	1	1	1	0	1	1	1	10	2	0	0	15	0.625	2.69	2.07	1.60372	0.747195	0.717775	0.503125	8.99	0.17	0.05	4.44	122	80	27.5	344	59.4	316	9.7	0.31	10.6	27.8	10.3	1.9	0.6	5.34	35.5	2.5	0.93	23.2	1.38	25
1	2	5	1	7	1	1	1	1	1	1	0	0	0	5	2	0	1	13	0.555	2.69	2.23	2.03974	1.58593	1.0301	1.31283	9.41	0.19	0.01	4.06	112	84.7	27.6	326	54.6	272	9.8	0.27	10.2	34.8	8.5	2	0.1	5.14	34.4	3.27	0.8	22.7	34.2	102
0	2	7	1	7	1	1	1	1	1	1	1	0	0	7	2	0	0	12.2	0.527	2.69	2.33	2.35675	2.36841	1.16685	1.76571	22.93	0.38	0.02	3.68	100	79.6	27.2	341	68.7	517	9.4	0.49	9.7	20.7	8.8	1.7	0.1	15.77	29.3	4.75	2.01	18.7	87.47	85
1	1	4	1	7	0	1	1	1	0	0	0	0	0	7	4	0	0	4	0.24	2.69	2.59	4.92694	5.14324	3.18449	4.80151	15.56	0.69	0.01	3.19	99	93.7	31	331	50.5	437	10	0.44	10.6	36.6	8.4	4.4	0.1	7.87	29.9	5.69	1.3	24.2	156.8	55
1	1	4	1	5	1	1	1	1	1	0	1	0	0	5	2	0	0	8.2	0.387	2.7	2.01	3.38941	2.0665	2.00817	1.61153	21.58	1.83	0.04	5.28	129	74.6	24.4	327	24.5	426	10.8	0.46	12.7	60.9	5.9	8.5	0.2	5.29	39.4	13.14	1.28	32.1	5.94	53
0	2	6	1	7	1	1	1	1	1	0	1	0	0	6	2	0	0	12	0.52	2.7	2.17	2.42629	1.90563	1.22831	1.31484	14.48	0.03	0.02	3.91	108	85.9	27.6	321	83.7	669	8.8	0.59	8.8	10.8	5.2	0.2	0.1	12.11	33.6	1.56	0.76	15.2	22.92	92
0	2	6	1	6	1	1	1	1	1	1	0	0	0	6	2	0	0	9	0.415	2.7	2.19	3.14896	2.76921	1.82492	2.00391	20.8	0.19	0.01	4.41	128	85.9	29	338	70	665	8.4	0.56	8.5	24.6	4.5	0.9	0	14.54	37.9	5.12	0.94	12.3	30.4	70
1	2	4	1	6	1	1	1	1	1	1	0	0	0	6	2	0	0	13.5	0.5725	2.7	2.21	1.95225	1.42864	0.973747	1.16414	17.83	0.14	0	3.85	114	83.7	29.7	354	83.6	346	8.8	0.3	15.8	11.5	4.1	0.8	0	14.91	32.2	2.05	0.73	16.9	151.4	90
0	1	5	1	7	1	1	0	1	1	0	1	0	0	6	2	0	0	9	0.415	2.7	2.28	3.14896	3.07757	1.82492	2.29177	11.52	0.32	0.02	4.43	114	79	25.7	326	61.2	236	10.3	0.24	11.3	31.4	4.4	2.8	0.2	7.05	35	3.62	0.51	26.2	174.64	50
1	2	2	1	4	0	1	1	1	1	1	1	0	0	4	2	0	0	16	0.66	2.7	2.3	1.43256	1.20491	0.600258	1.01926	8.11	0.41	0.01	3.89	109	77.9	27.2	350	62.4	313	9.8	0.31	10.8	24	8.4	5.1	0.1	5.06	30.3	1.95	0.68	22.6	31.72	130
1	2	4	1	8	1	1	1	1	1	1	1	0	0	7	1	1	1	14.2	0.597	2.7	2.36	1.79804	1.69755	0.863221	1.48991	10.19	0.03	0	4.47	120	77.6	26.8	346	73.4	232	9.7	0.22	10.4	19.2	5.8	0.3	0	7.48	34.7	1.96	0.59	22.1	130.6	70
1	3	8	1	8	1	1	1	0	1	1	0	0	0	8	2	1	0	14.5	0.6075	2.7	2.47	1.73411	1.92486	0.817336	1.76344	10.77	0.43	0.06	3.64	103	90.7	28.3	312	53.4	624	8.4	0.52	8.5	34.7	7.3	4	0.6	5.75	33	3.74	0.79	13.1	18.41	38
1	1	5	1	6	1	1	1	1	1	0	1	0	0	6	1	0	0	9.6	0.436	2.7	2.56	2.95799	3.27109	1.69481	3.041	9.27	1.1	0.01	4.11	106	79.3	25.8	325	59.3	278	9.6	0.27	9.5	18.1	10.6	11.9	0.1	5.5	32.6	1.68	0.98	19.6	168.42	30
1	1	5	1	5	1	1	1	1	1	1	0	0	0	5	2	1	0	10.5	0.4675	2.7	2.63	2.7017	3.21953	1.51036	3.05094	10.51	0.13	0.02	4.34	118	81.8	27.2	332	66.7	279	9	0.25	8.8	25.6	6.3	1.2	0.2	7.01	35.5	2.69	0.66	16.6	119.9	50
1	2	6	1	7	1	1	1	0	1	0	1	0	0	7	2	0	1	11	0.485	2.7	2.85	2.56597	3.63618	1.41301	3.62151	14.48	0.01	0.01	4.04	107	78.7	26.5	336	79.2	306	10.5	0.32	11.5	18	2.6	0.1	0.1	11.47	31.8	2.61	0.38	28.1	51.45	69
0	1	5	1	5	1	1	1	0	1	0	1	0	0	5	2	0	0	10	0.45	2.71	1.95	2.91974	1.65438	1.63822	1.02424	5	0.55	0.03	3.77	97	72.1	25.7	357	27.8	623	8.8	0.55	9.9	49.4	11.2	11	0.6	1.39	27.2	2.47	0.56	17.3	5.5	45
1	3	3	1	6	1	1	1	0	1	1	1	0	0	6	2	0	0	15	0.625	2.71	2.22	1.65683	1.16881	0.767717	0.943395	11.4	0.07	0.01	4.03	114	80.6	28.3	351	74.8	196	11	0.21	13	15.6	8.9	0.6	0.1	8.52	32.5	1.78	1.02	32	28.8	73
1	2	8	1	8	0	0	0	0	1	0	0	1	1	8	2	0	0	10	0.45	2.71	2.29	2.87016	2.43507	1.63822	2.09572	16.5	0.4	0.02	4.81	119	75.7	24.7	327	54.7	436	9.4	0.41	10	35.2	7.6	2.4	0.1	9.02	36.4	5.81	1.25	19.4	68.1	65
1	2	6	1	7	0	0	1	1	1	1	0	0	0	7	2	0	0	15	0.625	2.71	2.32	1.65683	1.4388	0.767717	1.23691	17.57	0.04	0	3.96	110	79.2	27.8	351	60.6	291	8.9	0.26	15.6	32.9	6.3	0.2	0	10.64	31.4	5.78	1.11	18.2	16.38	85
1	2	3	1	7	1	1	1	1	1	0	1	0	0	1	4	0	1	10	0.45	2.71	2.38	2.87016	2.68543	1.63822	2.37934	24.01	0.08	0.03	4.03	107	79.9	26.6	332	73.2	390	10.4	0.4	11.2	20.7	5.7	0.3	0.1	17.55	32.2	4.98	1.37	27.1	70.46	80
1	3	4	1	5	1	1	1	1	1	1	0	0	0	5	2	0	0	13.5	0.5725	2.72	2.09	2.00603	1.08728	1.02479	0.80452	13.23	0.12	0.02	5.01	127	77.4	25.3	327	78.5	378	8.9	0.34	9.8	14.1	6.3	0.9	0.2	10.39	38.8	1.86	0.84	17.1	199	70
0	2	7	1	7	1	1	1	1	1	1	1	0	0	7	2	0	0	9.8	0.443	2.73	1.69	3.0219	0.757993	1.73373	0.243672	8.95	0.69	0.01	4.4	112	81.8	25.5	311	36.6	361	9	0.32	9.3	51.5	4.1	7.7	0.1	3.27	36	4.61	0.37	16.6	31.49	80
1	1	3	1	7	0	1	0	1	1	0	0	0	0	8	1	0	0	9.5	0.4325	2.73	1.91	3.07188	1.41391	1.79745	1.00138	28.1	1.43	0	3.43	101	85.8	29.5	344	80.4	472	8.9	0.42	15.7	12.3	2.2	5.1	0	22.59	29.4	3.46	0.62	18	126.78	40
1	1	4	1	5	1	1	1	1	1	1	1	0	0	5	2	0	0	9.3	0.4255	2.73	1.96	3.13164	1.62321	1.84073	1.2029	25.22	0.02	0.01	4.12	110	79.4	26.7	336	87	553	9.9	0.55	11.3	9.7	3.2	0.1	0	21.94	32.7	2.45	0.8	24.7	23.14	40
0	2	7	1	7	1	1	1	0	1	1	1	0	0	7	2	0	0	14	0.59	2.73	2.09	2.09018	1.21455	0.970307	0.72125	5.91	0.05	0.02	4.38	115	79.5	26.3	330	77.7	282	11	0.31	12.2	13.4	7.8	0.8	0.3	4.59	34.8	0.79	0.46	31.6	58.7	96
1	1	6	1	9	0	1	0	0	1	0	0	0	0	9	2	0	1	5.5	0.2925	2.73	2.1	4.43634	3.15267	2.81388	2.6262	18.23	0.2	0.04	3.38	88	77.2	26	337	54.5	657	8.8	0.58	8.8	40.9	3.3	1.1	0.2	9.94	26.1	7.45	0.6	15.3	103.43	80
1	2	7	1	9	1	1	1	1	1	0	1	1	0	7	2	0	0	10.7	0.4745	2.73	2.12	2.73001	1.77541	1.55086	1.41465	5.24	0.21	0.03	4.19	109	81.1	26	321	21.5	439	9.8	0.43	10.7	68.7	5.2	4	0.6	1.13	34	3.6	0.27	22.7	11.11	36
1	2	4	1	6	0	0	1	1	1	1	0	0	0	6	2	0	1	12	0.52	2.73	2.24	2.38989	1.8266	1.30661	1.52912	18.14	0.1	0.02	4.28	111	73.4	25.9	354	74.9	308	9.5	0.29	11.1	17	7.4	0.6	0.1	13.59	31.4	3.09	1.34	21.5	25.55	119
1	3	7	1	7	1	0	1	1	1	1	0	1	0	7	3	1	1	18	0.73	2.73	2.39	1.15023	1.10365	0.411255	0.979446	14.75	0	0	4.02	110	79.6	27.4	344	87.4	307	8.8	0.27	8.9	8.5	4.1	0	0	12.9	32	1.25	0.6	15	100.1	85
1	2	5	1	5	1	1	1	1	1	1	1	0	0	5	1	0	1	11.5	0.5025	2.74	1.73	2.54449	0.36692	1.42424	0.0540898	18.76	0.51	0.02	3.74	99	78.1	26.5	339	42.1	482	9.9	0.48	10.6	45.5	9.6	2.7	0.1	7.89	29.2	8.54	1.8	22.9	95	77
0	3	4	1	6	1	1	1	0	1	1	0	0	0	6	2	0	0	13	0.555	2.74	3.26	2.316	4.86391	1.15866	4.42134	15.05	0.06	0.02	4.26	126	86.9	29.6	341	81.9	401	8.7	0.35	15.8	13.4	4.2	0.4	0.1	12.32	37	2.02	0.63	17.3	57.93	19
0	1	3	1	6	1	1	1	1	1	1	1	0	0	5	2	0	0	7.2	0.352	2.76	2.08	3.80537	2.94311	2.42356	2.08697	20.37	0.74	0.03	5.01	99	57.5	19.8	344	73.9	551	8.9	0.49	9.7	18.4	4	3.6	0.1	15.04	28.8	3.75	0.81	17.6	200	24
1	3	10	0	10	1	1	1	0	1	1	0	1	1	11	2	1	0	17	0.695	2.76	2.08	1.40243	0.434651	0.611683	0.240172	21.6	0.34	0.07	3.98	108	82.7	27.1	328	74.3	546	10.9	0.6	13.2	17.5	6.3	1.6	0.3	16.03	32.9	3.79	1.37	31.9	26.6	60
1	2	8	1	10	0	1	0	0	0	1	0	0	0	10	2	0	0	11.3	0.4955	2.76	2.11	2.65126	1.60843	1.5145	1.26439	10.87	0.2	0.03	4.61	124	87.2	26.9	308	63.2	468	9.6	0.45	9.2	24.6	10.1	1.8	0.3	6.87	40.2	2.67	1.1	20.7	0.5	50
1	1	4	1	6	1	1	1	1	1	1	0	0	0	5	2	1	1	7.8	0.373	2.76	2.34	3.69264	3.16772	2.27151	2.78221	9.77	0.03	0.01	3.86	98	81.9	25.4	310	78.2	236	9.8	0.23	10.5	14.3	7.1	0.3	0.1	7.64	31.6	1.4	0.69	23.2	177.5	47
1	1	2	1	8	0	1	1	0	1	0	0	0	0	8	2	0	1	9	0.415	2.76	2.46	3.30719	3.16533	1.98893	2.86751	10.65	0.73	0.03	4.28	113	74.7	26.5	355	59.9	257	8.9	0.23	15.8	29	3.9	6.9	0.3	6.38	31.9	3.09	0.42	20.4	187	59
0	3	1	1	6	0	0	0	0	1	1	0	0	0	6	1	0	1	12.5	0.5375	2.77	1.89	2.49752	0.866224	1.32195	0.370857	22.38	0.02	0.02	4.5	123	78.3	27.3	349	85.2	399	8	0.32	15.4	12.3	2.3	0.1	0.1	19.08	35.3	2.75	0.51	12.3	87.19	57
1	1	5	1	6	0	1	0	0	1	1	0	0	0	6	2	1	0	9.8	0.443	2.8	3.11	3.17764	4.55764	1.92269	4.73188	8.23	0.55	0.01	3.48	99	77.4	28.5	369	20.9	476	8.8	0.42	15.8	67	5.3	6.7	0.1	1.72	26.9	5.51	0.44	18.8	27	90
1	1	7	1	8	0	0	0	0	1	0	0	0	0	8	2	0	1	8	0.38	2.77	2.09	3.65456	2.37061	2.25027	1.91887	18.58	1.51	0.03	4.11	109	78.3	26.5	339	39.4	499	9.7	0.49	10.3	39.7	12.6	8.1	0.2	7.31	32.2	7.38	2.35	21.3	80.05	70
1	1	6	1	10	0	1	1	1	1	0	0	0	0	10	2	0	1	6	0.31	2.77	2.38	4.36233	3.83619	2.78123	3.4175	11.4	0.57	0	2.85	84	86.7	29.5	340	66.1	504	10.1	0.51	10.6	25.8	3.1	5	0	7.54	24.7	2.94	0.35	24.2	29.88	12
0	1	3	1	5	1	1	1	1	1	0	1	0	0	5	1	0	0	7.3	0.3555	2.77	2.39	3.80274	4.01873	2.42576	3.07863	15.29	0.82	0.04	3.91	94	73.9	24	325	41.9	505	9.1	0.46	9.2	45.5	6.9	5.4	0.3	6.41	28.9	6.96	1.06	17	50.15	35
1	1	5	1	6	1	1	1	1	1	0	1	0	0	6	2	0	0	10	0.45	2.77	2.58	3.03692	3.21869	1.79969	3.00962	28.47	0.08	0.01	4.08	93	65	22.8	351	78.8	447	9.9	0.44	11.6	13.8	7.1	0.3	0	22.41	26.5	3.94	2.03	25.1	108	60
1	1	5	1	7	0	1	1	1	1	0	0	0	0	7	2	0	0	5.7	0.2995	2.78	1.63	4.50625	1.4641	2.89825	0.985533	27.52	0.1	0.02	3.15	89	86	28.3	328	77.6	496	9.7	0.48	10.2	16.4	5.5	0.4	0.1	21.38	27.1	4.51	1.51	21.4	123.2	30
1	3	7	1	9	0	0	0	0	0	1	0	0	0	9	2	1	1	15	0.625	2.78	2.05	1.84071	0.689361	0.942515	0.444422	20.54	0	0.03	3.69	104	82.9	28.2	340	82.5	453	9.6	0.43	10.2	14.7	2.7	0	0.1	16.94	30.6	3.02	0.55	20.3	8.15	53
1	2	4	1	7	1	1	0	1	1	1	0	0	1	7	2	1	0	12.5	0.5375	2.78	2.15	2.40128	1.46386	1.34785	1.16111	14.28	1.45	0.05	4.62	125	79.7	27.1	340	60.8	278	9.9	0.28	12.3	21	7.6	10.2	0.4	8.7	36.8	3	1.08	25.8	5.4	25
1	1	4	1	4	1	1	1	1	1	1	1	0	0	4	2	0	0	11	0.485	2.78	2.24	2.7856	2.05264	1.625	1.72708	21.34	1.6	0.45	4.05	93	71.1	23	324	54	409	9.4	0.39	15.8	29.7	6.7	7.5	2.1	11.52	28.8	6.34	1.43	23.7	204.52	72
1	2	3	1	5	1	1	1	0	1	1	0	0	0	6	1	1	0	13	0.555	2.78	2.3	2.28158	1.77874	1.26151	1.52409	15.03	0	0	4.15	113	80.7	27.2	337	81.2	304	9.6	0.29	10.1	13.6	5.2	0	0	12.21	33.5	2.04	0.78	20.5	167.7	72
1	2	4	1	7	0	1	1	1	1	0	0	0	1	7	2	0	1	11.5	0.5025	2.78	2.37	2.65312	2.297	1.52943	2.02736	10.9	0.04	0.02	4.32	116	87	26.9	309	65.3	601	10	0.6	11.3	29.4	4.7	0.4	0.2	7.12	37.6	3.21	0.51	24.6	49.2	72
1	2	8	1	8	0	1	0	0	1	0	1	0	0	8	2	1	0	12.5	0.5375	2.78	2.4	2.40128	2.1541	1.34785	1.92096	7.8	0.21	0.04	4.15	111	79.3	26.7	337	31.8	284	9.6	0.27	10	49	16	2.7	0.5	2.48	32.9	3.82	1.25	21.1	32.19	63
1	1	9	0	9	1	1	1	0	1	1	0	0	0	9	2	0	0	9	0.415	2.78	2.57	3.3631	3.45904	2.0436	3.21935	4.8	0.15	0.02	4.99	131	80	26.3	328	45.4	853	7.5	0.64	7.5	31.3	19.8	3.1	0.4	2.18	39.9	1.5	0.95	8.6	4.25	50
0	2	9	0	10	0	0	1	1	1	0	0	1	0	10	2	0	0	12	0.52	2.78	2.58	2.63152	3.19011	1.43711	2.56992	8.13	0.19	0.01	3.59	96	81.1	26.7	330	43.5	316	10.1	0.32	11	47.1	7	2.3	0.1	3.53	29.1	3.83	0.57	25	116	110
1	1	9	0	9	1	1	1	0	1	1	1	1	0	9	2	0	0	9	0.415	2.78	2.77	3.3631	3.97101	2.0436	3.85905	10.98	0.34	0.02	3.87	97	75.2	25.1	333	31.3	458	9	0.41	9.1	59.4	6	3.1	0.2	3.44	29.1	6.52	0.66	16	15.73	75
1	1	11	0	12	0	1	1	1	0	1	0	0	0	12	2	0	0	10	0.45	2.78	3.43	3.06448	5.20436	1.8266	5.6883	14.37	0.93	0.13	4.76	99	66.8	20.8	311	38.5	504	9.7	0.49	10.7	43.2	10.9	6.5	0.9	5.53	31.8	6.21	1.57	22.9	29	82
1	2	7	1	9	0	1	1	1	1	0	0	0	0	9	2	1	0	11	0.485	2.79	1.95	2.81275	1.19029	1.65149	0.826444	15.56	0.13	0.03	3.91	108	83.4	27.6	331	58.1	313	12.7	0.4	17.8	28.8	12.1	0.8	0.2	9.03	32.6	4.48	1.89	42.6	64.61	100
1	2	6	1	8	0	0	0	1	1	1	0	0	0	8	2	0	0	9	0.415	2.79	2.02	3.39095	1.88775	2.07093	1.46016	6	0.22	0.02	3.64	92	78.8	25.3	321	28.8	368	10.2	0.37	11.4	56.2	11	3.7	0.3	1.73	28.7	3.37	0.66	26.3	21.4	102
1	2	7	1	12	0	1	0	0	1	0	0	1	0	12	2	0	0	14	0.59	2.79	2.02	2.08013	0.785742	1.12232	0.512931	22.21	0.46	0.03	4.48	122	76.6	27.2	356	63.2	426	9.9	0.42	10.4	27.8	6.8	2.1	0.1	14.04	34.3	6.18	1.5	23.4	39.11	100
0	1	4	1	5	0	0	1	0	1	0	0	0	0	6	2	0	0	8	0.38	2.79	2.23	3.656	3.21993	2.30581	2.37347	15.2	1.44	0.06	4.09	111	85.3	27.1	318	43.7	297	10	0.3	10.7	38.4	8	9.5	0.4	6.66	34.9	5.83	1.21	25.1	21.66	30
0	3	6	1	6	1	1	1	1	1	1	0	0	1	6	2	0	0	19	0.765	2.79	2.74	1.40618	2.16559	0.432321	1.81418	7.3	0.81	0.02	3.8	105	84.7	27.6	326	37.9	334	9.6	0.32	11.2	41.2	9.5	11.1	0.3	2.77	32.2	3.01	0.69	22.3	66.06	105
0	1	10	0	12	1	1	0	0	0	0	0	0	0	12	2	0	0	5.5	0.2925	2.79	3.42	4.3989	8.21187	2.98747	7.08147	11.33	0.89	0.02	3.68	96	83.7	26.1	312	34.9	615	9.2	0.57	9.4	46.7	10.3	7.9	0.2	3.96	30.8	5.29	1.17	17.8	22.91	70
0	2	12	0	14	0	0	1	1	1	1	1	1	0	14	2	0	1	10.5	0.4675	2.8	2.09	3.02954	2.01049	1.77739	1.36163	16.01	0.31	0.08	4.51	122	82.9	27.1	326	71.7	348	10.9	0.38	10.9	22.2	3.7	1.9	0.5	11.46	37.4	3.56	0.6	30.7	75.64	70
0	2	8	1	9	1	1	1	1	1	0	1	0	0	9	2	1	0	14	0.59	2.8	2.2	2.26712	1.55943	1.14766	1.04861	14.73	0.36	0.02	3.78	103	82	27.2	332	67.9	456	9.7	0.44	10.3	24.8	4.8	2.4	0.1	9.99	31	3.65	0.71	21.8	146	80
1	1	5	1	6	0	1	0	0	1	1	0	0	0	6	2	1	0	9.8	0.443	2.8	3.11	3.17764	4.55764	1.92269	4.73188	8.23	0.55	0.01	3.48	99	77.4	28.5	369	20.9	476	8.8	0.42	15.8	67	5.3	6.7	0.1	1.72	26.9	5.51	0.44	18.8	27	90
1	1	5	1	6	0	1	0	0	1	1	0	0	0	6	2	1	0	9.8	0.443	2.8	3.11	3.17764	4.55764	1.92269	4.73188	8.23	0.55	0.01	3.48	99	77.4	28.5	369	20.9	476	8.8	0.42	15.8	67	5.3	6.7	0.1	1.72	26.9	5.51	0.44	18.8	27	90
1	2	6	1	7	0	1	1	1	0	1	1	0	0	8	2	1	0	10.8	0.478	2.81	2.06	2.92133	1.57319	1.74391	1.20755	24.04	1.64	0.02	4.36	109	79.6	25	314	73.1	493	10.3	0.51	11.3	13.8	6.2	6.8	0.1	17.57	34.7	3.31	1.5	26.9	158	110
1	2	5	1	6	1	0	1	1	1	1	1	0	0	6	2	0	1	16.5	0.6775	2.81	2.11	1.62267	0.601151	0.801035	0.39653	21.39	0.07	0	5.7	109	56.3	19.1	340	84.5	458	9.5	0.43	13.2	9.2	6	0.3	0	18.07	32.1	1.97	1.28	22.7	171.2	55
1	2	6	1	8	1	0	1	1	1	1	1	0	0	8	1	0	0	12	0.52	2.81	2.24	2.60541	1.8266	1.51541	1.52912	15.01	0.44	0.04	5.11	129	81	25.2	312	56.7	394	10.7	0.42	11.9	31.8	8.3	2.9	0.3	8.51	41.4	4.77	1.25	29.7	132.1	50
1	3	5	1	6	1	1	1	1	1	1	1	0	0	6	2	0	0	16	0.66	2.81	2.24	1.71815	1.04432	0.871038	0.845538	9.21	0.27	0.02	6.09	114	56.3	18.7	332	57.9	491	9.8	0.48	10.3	34.4	4.6	2.9	0.2	5.33	34.3	3.17	0.42	23.7	30.39	25
0	3	3	1	5	1	1	1	0	1	1	0	0	0	5	1	0	1	14	0.59	2.81	2.37	2.29217	2.07938	1.173	1.55452	11.68	0.13	0	4.33	121	82.2	27.9	340	85.9	234	8	0.19	8.3	10.6	1.9	1.1	0	10.03	35.6	1.24	0.22	10.9	132.1	75
1	3	3	1	9	0	0	1	1	1	0	0	1	0	9	2	0	1	20	0.8	2.81	2.5	1.03135	1.07126	0.362885	1.01007	16.88	0.01	0.02	3.73	100	79.6	26.8	337	87.1	318	11.4	0.36	13.1	8.7	4	0.1	0.1	14.7	29.7	1.47	0.68	36.7	0.46	70
0	1	7	1	11	0	1	1	0	0	0	0	0	0	11	1	0	0	6.2	0.317	2.81	2.57	4.23521	5.06702	2.8382	3.99206	11.05	0.02	0.02	3.03	81	82.2	26.7	325	68.3	490	8.2	0.4	8.8	24	6.8	0.2	0.2	7.55	24.9	2.65	0.75	13	61.08	51
0	3	7	1	4	0	1	1	1	0	0	0	1	0	4	2	1	0	16	0.66	2.81	2.7	1.92624	2.613	0.871038	2.17742	9.72	0.49	0.06	3.97	104	81.1	26.2	323	65.3	313	9.6	0.3	9.6	20.8	8.3	5	0.6	6.34	32.2	2.02	0.81	20.3	29.58	66.93
1	2	3	1	6	1	1	1	1	1	1	1	0	0	6	2	0	0	10	0.45	2.81	2.77	3.14676	3.69881	1.90733	3.60838	17.79	0.06	0.03	3.25	102	76.1	25.4	339	78.7	346	8.9	0.31	8.6	19.7	6.2	0.4	0.1	13.23	30.6	2.48	0.99	14.7	115.3	65
1	2	4	1	6	1	1	1	1	1	0	1	0	0	6	1	0	0	11.5	0.5025	2.81	2.8	2.73392	3.39352	1.60832	3.35316	15.54	0.22	0.02	4.04	107	79	26.5	335	70.3	359	9.2	0.33	9.3	23.4	4.8	1.4	0.1	10.92	31.9	3.63	0.75	17	61.5	85
0	2	6	1	6	1	1	1	0	1	1	1	0	0	4	2	1	1	11.5	0.5025	2.82	2.64	2.84507	3.50661	1.63462	2.85984	34.14	0.31	0.09	3.52	96	86.1	27.3	317	68.1	533	8.1	0.43	8.6	23.8	6.9	0.9	0.3	23.26	30.3	8.12	2.36	11.9	69	55
1	1	5	1	6	1	1	1	1	1	0	1	0	0	6	2	0	0	7	0.345	2.83	2	4.16779	2.37055	2.67357	1.87533	21.48	1.06	0.02	4.13	106	77.5	25.7	331	53.1	411	9.8	0.4	11.3	33.8	8.1	4.9	0.1	11.4	32	7.25	1.75	24.5	39.71	105
0	2	7	1	7	1	1	1	1	1	1	1	0	0	7	2	0	0	10	0.45	2.83	2.21	3.22911	2.54991	1.96115	1.8436	6.56	0.39	0.08	4.44	116	80.2	26.1	326	38.3	517	9	0.46	9.1	46.2	8.4	5.9	1.2	2.51	35.6	3.03	0.55	15.1	1.79	60
0	1	11	0	16	0	0	1	0	0	0	0	0	0	16	1	0	0	8	0.38	2.83	2.58	3.75971	4.41452	2.41691	3.50995	8.31	0.41	0.02	4.16	106	77.2	25.5	330	19.5	487	8.8	0.43	8.7	70.6	4.8	4.9	0.2	1.61	32.1	5.87	0.4	15.2	0.5	30
1	2	3	1	5	0	1	0	1	0	1	0	0	0	5	2	0	0	10	0.45	2.84	2.3	3.22846	2.46322	1.98806	2.12723	20.72	0.07	0.13	4.46	120	81.8	26.9	329	79.4	244	10.1	0.25	10.7	15.5	4.2	0.3	0.6	16.44	36.5	3.21	0.87	25.1	33.58	40
1	1	2	1	5	0	1	1	0	1	1	1	1	0	5	2	0	1	6.5	0.3275	2.85	2.14	4.40594	2.96143	2.86727	2.47252	10.23	0.38	0.02	2.82	82	93.3	29.1	312	54.4	847	8	0.67	7.6	32.6	9.1	3.7	0.2	5.56	26.3	3.34	0.93	8.9	4.5	46
1	2	3	1	9	1	1	1	1	1	1	0	1	0	9	2	0	0	20	0.8	2.85	2.22	1.13008	0.363777	0.456055	0.241009	22.83	0.08	0.03	4.26	114	81.2	26.8	329	82.2	292	9.6	0.28	10.1	11.1	6.2	0.4	0.1	18.76	34.6	2.54	1.42	21.4	165.22	75
1	2	4	1	10	1	1	1	1	1	1	0	0	0	10	2	0	0	12	0.52	2.85	2.6	2.71164	2.78329	1.6198	2.63114	9.89	0.45	0.11	4.89	115	71.7	23.4	327	57.1	316	9.2	0.29	15.7	32	5.3	4.5	1.1	5.65	35.1	3.16	0.52	21.1	0.52	24
0	2	5	1	8	1	1	1	1	1	1	0	0	0	8	1	0	1	12	0.52	2.86	1.84	2.83302	0.800697	1.6459	0.30465	5.3	0.21	0.03	4.18	121	86.2	29	336	38.8	366	8.1	0.3	15.6	40.8	15.9	3.9	0.6	2.06	36	2.16	0.84	14	24.25	55
0	1	5	1	7	0	1	1	1	1	0	0	0	0	7	2	0	0	7	0.345	2.86	2.12	4.12522	3.15776	2.75824	2.27099	14.69	0	0.01	4.02	102	76.4	25.3	331	71.8	423	9.5	0.4	15.9	25.2	2.9	0	0.1	10.55	30.7	3.7	0.43	22.9	142.3	67
1	2	6	1	4	1	1	1	1	1	0	1	0	0	4	2	1	1	12.5	0.5375	2.86	2.22	2.61306	1.66262	1.55509	1.37387	15.69	0	0.01	3.84	99	75.5	25.8	341	85.7	231	9.9	0.23	10.7	9.7	4.5	0	0.1	13.46	29	1.52	0.7	23.6	98.78	130
1	3	4	1	6	1	1	1	1	1	1	0	0	0	6	2	0	1	14	0.59	2.86	2.48	2.26231	2.04937	1.29968	1.88188	14.73	0.03	0.01	4.51	122	80.5	27.1	336	89.5	311	10.2	0.32	10.6	6.5	3.7	0.2	0.1	13.18	36.3	0.96	0.55	24.8	38.78	10
1	1	4	1	7	1	1	1	1	1	1	0	0	0	7	2	0	0	10.2	0.457	2.86	2.73	3.22475	3.54752	1.99972	3.43446	15.44	0.56	0.04	4.3	111	77.4	25.8	333	65.5	248	9.9	0.25	10.1	23.1	7.5	3.6	0.3	10.11	33.3	3.57	1.16	22.5	150.4	35
0	3	7	1	8	1	1	1	1	1	1	0	0	0	8	2	0	0	14	0.59	2.87	2.25	2.44127	1.71395	1.32501	1.19741	12.12	0.03	0.02	3.62	96	79.6	26.5	333	78.8	335	7.5	0.25	8.2	16	4.6	0.2	0.2	9.55	28.8	1.94	0.56	7.7	43	60
1	2	9	0	9	0	0	1	1	0	0	0	1	1	9	2	1	0	13	0.555	2.87	2.31	2.51827	1.80595	1.49292	1.55426	9.2	0.58	0.04	4.73	78	59.4	16.5	278	39.3	513	10.3	0.53	11.9	45.4	8.6	6.3	0.4	3.61	28.1	4.18	0.79	28.1	10.34	9
1	1	4	1	6	1	1	1	1	0	1	1	0	0	6	1	0	1	11.5	0.5025	2.87	2.4	2.89381	2.37788	1.76611	2.11986	19.21	0.18	0.02	4.4	116	80.5	26.4	328	62.1	524	9.2	0.48	9.6	29.8	7.1	0.9	0.1	11.93	35.4	5.72	1.36	18.9	63.13	70
0	3	4	1	6	0	1	1	0	1	0	0	0	1	6	2	0	0	18	0.73	2.87	2.53	1.75081	1.77113	0.746362	1.37411	12.36	0.03	0.01	6.45	118	58.6	18.3	312	90.2	381	9.6	0.48	11.1	7.6	1.9	0.2	0.1	11.15	37.8	0.94	0.23	23.4	51.95	40
1	1	7	1	7	1	1	1	1	1	1	0	1	0	7	2	1	0	8	0.38	2.87	2.76	3.93464	4.23588	2.528	4.09442	25.49	0.65	0.34	4.02	99	79.1	24.6	311	43.4	378	9.6	0.36	10.1	40.4	12.8	2.6	1.3	10.93	31.8	10.3	3.27	20.6	76.61	37
0	3	30	0	34	0	1	0	0	0	1	0	0	0	34	2	1	1	13	0.555	2.88	2.22	2.66775	1.8362	1.51863	1.28265	8.04	0.32	0.05	3.73	89	74.2	22.3	310	57.4	507	8.9	0.5	8.9	19.4	9.6	2.5	0.6	4.61	29.3	2.18	0.69	16.7	213.3	127
1	1	7	1	10	0	1	0	0	1	0	1	0	0	10	2	0	1	7	0.345	2.88	2.57	4.30871	4.04585	2.81469	3.75471	16.21	0.06	0.08	3.78	104	83.9	27.5	328	66.1	608	10.2	0.62	11.2	24.9	8.1	0.4	0.5	10.73	31.7	4.03	1.31	25.2	38.77	45
1	2	5	1	7	0	1	1	1	1	0	0	0	0	7	2	0	1	11.2	0.492	2.88	2.73	3.00013	3.29604	1.85055	3.20383	13.5	0.03	0.01	4.35	121	85.3	27.8	326	81.6	321	9.4	0.3	10.6	12.4	5.7	0.2	0.1	11.01	37.1	1.68	0.77	20.6	25.5	78
0	3	7	1	7	1	1	1	1	1	1	1	0	1	7	2	0	0	21	0.835	2.89	2.07	1.38093	0.042431	0.436161	-0.286015	12.56	0.06	0.02	3.49	92	83.4	26.4	316	82.9	363	10.1	0.37	10.5	13.1	3.3	0.5	0.2	10.42	29.1	1.64	0.42	24.2	158	140
0	1	7	1	7	1	1	1	1	1	1	1	0	1	7	2	1	0	10.5	0.4675	2.89	2.3	3.2569	2.71069	2.01772	2.01858	23.3	1.39	0.04	4.15	111	81.4	26.7	328	43.1	377	11.3	0.43	13.1	39.8	10.9	6	0.2	10.05	33.8	9.28	2.54	35.1	45.1	50
1	3	4	1	9	0	0	0	0	0	1	0	0	0	9	1	0	0	18	0.73	2.89	2.41	1.55327	1.15429	0.794235	1.03583	6.06	0.06	0.02	4.25	124	86.1	29.2	339	42.8	237	11.1	0.26	12.7	36.1	19.8	1	0.3	2.59	36.6	2.19	1.2	32.5	51.09	75
1	1	4	1	6	0	1	1	1	1	0	1	0	0	6	2	0	0	11	0.485	2.9	1.85	3.10729	0.871898	1.94298	0.515881	10.21	0.28	0.01	4.74	117	71.7	24.7	344	73.9	258	12.3	0.32	15.8	21.3	2	2.7	0.1	7.55	34	2.17	0.2	42.4	156.7	36
0	2	6	1	6	1	1	1	1	1	1	1	0	0	6	2	0	0	12	0.52	2.9	2.29	2.93242	2.29076	1.7503	1.68218	15.31	0.17	0.01	5.43	104	56.5	19.2	339	57	538	7.7	0.35	9.1	37.4	4.4	1.1	0.1	8.73	30.7	5.72	0.68	11.8	21	20
1	1	3	1	9	0	1	1	1	1	0	0	0	0	9	2	0	1	7	0.345	2.9	2.41	4.36463	3.60464	2.87114	3.22716	20.06	0.02	0.01	3.89	101	72.6	28.3	324	80.3	663	8.6	0.36	9.8	15	1.6	0	0.1	12.05	27.6	2.68	1.33	15.7	36.1	55
1	2	5	1	5	1	1	1	1	1	0	1	0	1	4	1	1	0	15	0.625	2.9	2.45	2.14889	1.77773	1.24217	1.61848	20.08	0.28	0.02	3.49	91	77.7	26.1	336	80.9	303	9.7	0.29	9.6	13.8	3.8	1.4	0.1	16.24	27.1	2.78	0.76	21.8	164.14	120
0	2	10	0	10	0	0	1	1	1	0	0	0	0	6	2	0	0	15	0.625	2.9	2.73	2.32557	2.90746	1.24217	2.44031	12.69	0.19	0.02	4.59	113	78.6	24.6	313	62.4	837	9	0.75	8.9	27.3	8.6	1.5	0.2	7.92	36.1	3.47	1.09	15.3	40.51	74
1	2	3	1	6	1	1	1	1	1	1	0	0	0	7	1	0	0	13.5	0.5725	2.92	2.72	2.52996	2.74818	1.53525	2.69252	8.81	0.06	0.02	4.39	112	75.6	25.5	337	53.7	355	7.4	0.26	8.1	30.4	9.9	0.7	0.2	4.73	33.2	2.68	0.87	8.5	33.26	63
0	2	4	1	6	0	0	1	1	1	0	1	0	0	6	2	0	0	10.5	0.4675	2.93	2.02	3.35651	1.77101	2.12453	1.14265	19.76	0.12	0.02	3.64	104	83.4	28.6	343	88.9	217	8.7	0.19	15.9	7.5	2.9	0.6	0.1	17.57	30.3	1.48	0.57	17.5	114.68	22
1	2	7	1	7	0	1	1	1	1	0	1	0	0	7	2	1	0	11	0.485	2.93	2.39	3.18633	2.46792	2.02248	2.19292	20.46	1.9	0.4	4.14	110	85.5	26.6	311	67.1	230	10.1	0.23	9.9	25.2	5.4	1.9	0.4	13.73	35.4	5.16	1.1	24.8	130.24	75
1	2	4	1	4	0	1	1	1	0	0	1	0	0	4	2	0	1	15	0.625	2.93	2.4	2.22461	1.64892	1.31708	1.47172	13.62	0.51	0.02	4.39	112	77.9	25.5	327	84.9	365	11.1	0.4	12.3	7.2	4.1	3.7	0.1	11.55	34.2	0.98	0.56	33.5	43.29	50
1	3	3	1	6	1	1	1	1	1	1	1	0	0	6	2	0	0	17.7	0.7195	2.93	2.79	1.70425	2.11489	0.929492	2.15466	16.11	0.12	0.01	4.6	128	82	27.8	340	76.2	291	11	0.32	13.9	19.3	3.7	0.7	0.1	12.28	37.7	3.11	0.59	33.7	192	101
1	2	30	0	34	0	1	0	0	1	0	0	0	0	34	2	1	1	10.5	0.4675	2.94	1.86	3.35222	1.01633	2.15123	0.642113	5.56	0.07	0.01	4.27	122	83.8	28.6	341	21.7	251	9.9	0.25	10.2	69.4	7.4	1.3	0.2	1.21	35.8	3.86	0.41	23.3	3.84	10
1	3	7	1	9	1	1	1	1	1	1	0	0	0	9	2	0	0	19	0.765	2.94	2.29	1.50764	0.692273	0.786471	0.562107	14.38	0.52	0.01	3.75	103	82.4	27.5	333	76.9	352	9.7	0.34	10	14	5.4	3.6	0.1	11.06	30.9	2.02	0.77	21.2	179.6	41
1	1	5	1	6	0	1	0	0	1	1	0	0	0	6	2	1	0	9.8	0.443	2.8	3.11	3.17764	4.55764	1.92269	4.73188	8.23	0.55	0.01	3.48	99	77.4	28.5	369	20.9	476	8.8	0.42	15.8	67	5.3	6.7	0.1	1.72	26.9	5.51	0.44	18.8	27	90
1	1	11	0	11	1	1	1	1	1	0	0	0	0	11	2	1	1	8	0.38	2.94	3.19	4.12686	5.26877	2.72241	5.49067	11.17	0.1	0.02	4.04	114	84.2	28.2	335	59.2	191	11.4	0.22	14.4	31.2	8.5	0.9	0.2	6.61	34	3.49	0.95	35	26.17	55
1	1	3	1	5	1	1	1	1	1	1	0	0	0	5	1	0	0	8.7	0.4045	2.95	1.93	3.92339	1.67915	2.5789	1.23864	10.96	0.01	0.01	4	117	83.4	29.1	349	75.1	336	9.9	0.33	15.9	20.7	4	0.1	0.1	8.23	33.4	2.27	0.44	26.3	72	39
0	1	4	1	5	1	1	1	1	1	0	0	0	0	5	2	0	0	8	0.38	2.95	2.57	4.06532	4.38131	2.75018	3.47748	20.8	0.22	0.03	4	106	83	26.5	319	57.9	361	11.5	0.41	13.2	33.7	7.2	1.1	0.1	12.04	33.2	7.01	1.5	37	195.68	30
0	3	7	1	7	1	1	1	1	1	0	1	0	0	7	1	0	0	17.5	0.7125	2.95	2.85	2.02191	2.7239	1.00441	2.35704	18.32	0.05	0	4.23	116	82.4	27.4	333	76.4	380	8.7	0.33	15.7	17.9	5.4	0.3	0	14	34.9	3.28	0.99	17.2	181.89	133
0	2	7	1	7	1	1	1	0	1	1	1	0	0	8	2	0	0	11	0.485	2.95	3.56	3.28549	6.30141	2.07547	5.82651	18.72	0.29	0	3.74	90	74.3	24.1	324	70.9	489	10	0.49	11	22.5	5.1	1.5	0	13.25	27.8	4.22	0.96	24.5	206.4	90
1	2	6	1	10	0	1	0	0	0	0	0	0	0	10	2	0	1	9.9	0.4465	2.96	2.58	3.57923	3.2446	2.33271	3.03308	19.57	1.54	0.05	4.47	120	88.8	26.8	302	48.3	708	8.8	0.62	8.5	31.8	11.7	7.9	0.3	9.48	39.7	6.22	2.28	14.1	82	105
1	2	8	1	10	0	1	0	0	1	0	1	1	0	8	2	1	1	12	0.52	2.96	2.99	2.99876	3.71907	1.9069	3.825	16.59	0.04	0	4.5	104	72.7	23.1	318	86.5	286	10.1	0.29	11.4	11.3	2	0.2	0	14.35	32.7	1.87	0.33	24.9	199.5	36
1	2	5	1	7	0	1	1	1	1	1	1	0	1	7	2	1	0	11.5	0.5025	2.97	1.83	3.15544	0.698612	2.02909	0.362414	15.42	0.44	0.01	5.7	154	79.5	27	340	62.6	291	10.3	0.3	10.5	28.4	6	2.9	0.1	9.67	45.3	4.38	0.92	25.4	40.65	72
1	2	12	0	12	0	1	1	0	0	0	0	1	0	12	2	1	0	12.5	0.5375	2.97	2.03	2.89793	1.1122	1.84004	0.796376	16.31	0.25	0.07	5.45	95	56.7	17.4	307	47.9	226	10	0.7	11.5	42	8.2	1.5	0.4	7.81	30.9	6.85	1.33	26.4	20	35
1	2	3	1	5	1	1	1	1	1	1	0	0	0	5	1	1	0	15	0.625	2.97	2.21	2.32477	1.14134	1.41697	0.914043	13.49	0.07	0.04	4.49	120	77.8	26.7	343	77.2	297	8.6	0.25	15.6	15.6	6.4	0.5	0.3	10.42	35	2.1	0.86	16.7	63.21	60
0	3	12	0	7	0	1	1	1	1	1	1	0	1	7	2	1	0	15	0.625	2.97	2.36	2.49532	1.84154	1.41697	1.35431	14.43	0.07	0.02	3.24	86	73.8	26.5	360	79.1	535	9	0.48	9	13.6	6.7	0.5	0.1	11.41	23.9	1.96	0.97	15.5	33.71	140
1	1	8	1	11	1	1	1	1	1	0	0	1	0	11	2	0	0	8	0.38	2.97	2.52	4.20831	3.60889	2.80573	3.31512	16.31	0.57	0	3.74	100	82.2	26.6	324	47.9	666	8.2	0.55	15.4	42.2	6.4	3.5	0	7.82	30.7	6.88	1.04	13.7	9.44	13
1	2	6	1	8	0	1	1	1	0	0	0	0	0	8	2	0	0	10.5	0.4675	2.97	2.65	3.43103	3.27024	2.23134	3.1135	10.17	0.56	0.03	3.79	101	81.3	26.6	328	44.1	420	8.6	0.36	8.5	37.8	12.3	5.5	0.3	4.49	30.8	3.84	1.25	12.8	27.65	60
0	2	4	1	7	0	1	1	1	1	0	0	0	0	7	2	0	0	10.6	0.471	2.97	2.68	3.43082	3.88694	2.21048	3.18431	15.24	0.56	0.01	4.65	124	81.1	26.7	329	67.4	302	10.1	0.31	10.2	23.6	5.2	3.7	0.1	10.28	37.7	3.6	0.79	23.7	64.2	75
1	1	3	1	6	0	1	0	0	1	0	0	0	0	6	2	0	1	9	0.415	2.97	2.81	3.88136	4.07024	2.56296	3.98699	14.83	0	0.01	4.82	113	71.2	23.4	329	64.8	329	10.9	0.36	12.3	27.6	7.5	0	0.1	9.61	34.3	4.1	1.11	30.7	50.8	42
1	2	6	1	7	1	1	1	1	1	1	0	0	0	7	1	0	0	12.5	0.5375	2.98	2	2.92348	1.02199	1.86594	0.705194	11.71	0.19	0.04	3.8	107	81	28.1	347	77.2	338	9.7	0.33	16	13.7	7.2	1.6	0.3	9.04	30.8	1.6	0.84	25.3	35.41	110
1	2	2	1	6	0	0	1	0	0	0	0	1	0	3	4	0	1	10	0.45	2.99	2.4	3.6286	2.74015	2.39171	2.44237	11.14	0	0.01	4.39	115	77.2	26.2	339	64.6	264	9.5	0.25	10.7	23.5	11.8	0	0.1	7.2	33.9	2.62	1.31	21.2	8.8	22
1	1	4	1	9	0	1	0	0	1	1	0	0	0	9	1	0	0	8.5	0.3975	3	2	4.12238	1.95495	2.76464	1.50928	8.63	0.91	0.09	4.04	109	79.7	27.1	340	36.9	374	8.4	0.31	15.6	43.7	7.7	10.6	1.1	3.2	32.2	3.77	0.66	15.5	96.13	55
1	3	4	1	5	1	1	1	1	1	1	1	0	0	5	2	0	0	18	0.73	3	2.29	1.82184	0.845845	1.05753	0.69754	20.02	0.5	0.05	3.52	98	77.6	27.8	359	78.5	268	9.5	0.25	10.5	14.6	4.2	2.5	0.2	15.7	27.3	2.93	0.84	20.3	121	85
0	2	6	1	10	1	1	1	1	1	1	0	0	0	8	1	1	0	13	0.555	3	2.98	2.96067	4.09175	1.82718	3.57631	11.27	0.14	0.01	4.02	111	79.3	27.7	349	68.6	434	7.9	0.34	15.2	21.4	8.7	1.2	0.1	7.73	31.9	2.41	0.98	11.8	75.91	33
0	2	9	0	10	0	0	1	1	1	0	0	0	0	9	1	1	1	14	0.59	3	3	2.75764	3.88995	1.65439	3.42939	12.17	0.39	0.01	4.65	129	83.3	27.8	334	45.1	672	8.1	0.54	15.3	46	5.6	3.2	0.1	5.49	38.8	5.6	0.68	12.7	5.53	68
0	2	5	1	7	0	1	0	1	1	0	0	0	0	7	2	1	0	17	0.695	3.01	2.58	2.24506	2.08698	1.21847	1.66853	10.17	0.43	0.03	4.72	124	78.1	26.4	338	71.7	413	8.4	0.35	15.8	20.2	3.6	4.2	0.3	7.29	36.8	2.05	0.37	16.5	50	57
1	2	5	1	8	0	0	0	0	1	0	0	0	0	8	2	0	0	11.5	0.5025	3.02	2.27	3.28406	2.02206	2.16058	1.71904	25.53	0.03	0.02	3.96	112	86.9	28.3	326	58.6	400	9	0.36	9.4	32.9	8.3	0.1	0.1	14.96	34.4	8.39	2.13	16.4	6.1	100
1	3	5	1	6	0	1	1	1	1	1	0	0	0	6	2	0	0	16	0.66	3.03	2.42	2.26779	1.51741	1.4126	1.36671	19.94	0.02	0.01	3.92	102	80.4	26	324	84.7	378	10.1	0.38	11.1	9.1	6	0.1	0.1	16.89	31.5	1.82	1.2	25.4	186.35	98
1	2	6	1	6	1	1	1	1	0	1	1	0	0	6	2	0	0	15	0.625	3.04	1.73	2.49792	-0.295588	1.59176	-0.494821	13.2	0.7	0.05	3.77	94	75.2	25	333	74.4	241	9.5	0.23	15.7	15.5	4.4	5.3	0.4	9.82	28.3	2.05	0.58	23.2	96.31	62.3
0	1	6	1	6	1	1	1	1	1	0	1	0	0	6	2	0	1	7.2	0.352	3.04	2.27	4.52195	3.63156	3.2113	2.7115	17.97	0.05	0.01	4.02	103	80.6	25.6	318	51.5	493	9.5	0.47	10.2	34.8	13.3	0.3	0.1	9.27	32.4	6.25	2.39	19.9	36.1	65
0	2	6	1	7	1	1	1	1	1	1	0	0	0	7	1	0	0	16	0.66	3.05	2.34	2.5074	1.58936	1.46183	1.13508	20.7	1.01	0.02	4.08	119	85.6	29.2	342	80.3	285	11.2	0.32	16.5	11.7	3	4.9	0.1	16.63	34.9	2.42	0.62	37.1	43.11	65
1	2	8	1	15	0	1	0	0	1	1	0	0	0	15	2	0	0	12	0.52	3.05	2.5	3.22845	2.52747	2.1418	2.32503	19.19	0.38	0.02	4.34	118	77.6	27.2	350	73.2	331	8	0.26	15.4	19.1	5.6	2	0.1	14.05	33.7	3.67	1.07	12.6	33.51	87
1	3	8	1	13	0	0	1	1	1	0	0	0	0	13	2	1	0	18.3	0.7405	3.05	2.93	1.88947	2.32714	1.13716	2.45328	11.09	0.37	0.06	4.44	119	81.3	26.9	330	65.8	629	7.1	0.45	15	24.4	6	3.3	0.5	7.28	36.1	2.71	0.67	7.2	14.3	115
1	2	2	1	6	1	1	1	1	1	0	1	0	0	6	1	0	0	9	0.415	3.05	3.29	4.09299	5.18958	2.78164	5.52229	7.85	0.29	0.02	4.15	111	77.8	26.7	344	59.5	221	9.8	0.22	9.7	33.6	2.9	3.7	0.3	4.67	32.3	2.64	0.23	21.5	35.4	68
1	2	3	1	6	1	1	1	1	1	1	0	0	0	6	2	1	0	12.5	0.5375	3.06	2.81	3.12584	3.18323	2.07318	3.16713	12.02	0.09	0.02	4.26	112	77	26.3	341	75.3	341	9.7	0.33	10.1	18.1	5.7	0.7	0.2	9.05	32.8	2.17	0.69	21.7	22.32	45
1	2	5	1	7	0	1	1	0	1	0	0	0	0	6	2	0	0	17	0.695	3.06	2.94	2.14723	2.57356	1.33983	2.69695	8.17	0.07	0.01	4.55	118	76.9	25.9	337	66.5	248	10.1	0.25	10.9	28.6	3.9	0.9	0.1	5.43	35	2.34	0.32	25	39.82	45
1	1	3	1	7	0	1	1	1	1	0	0	0	0	7	1	0	1	7.5	0.3625	3.06	3.42	4.6232	5.94314	3.18649	6.39469	32.51	1.01	0	3.08	92	82.8	30	362	75.1	262	9.6	0.25	16.5	14.6	7.2	3.1	0	24.41	25.5	4.75	2.34	24.6	178.8	30
1	3	8	1	11	1	0	1	0	0	1	0	0	0	11	1	0	0	16.5	0.6775	3.07	2.17	2.26649	0.767899	1.43655	0.569086	15.36	0.06	0.08	3.99	114	84.2	28.6	339	64	566	10.3	0.58	16	29.1	6	0.4	0.5	9.83	33.6	4.47	0.92	29.3	35.45	80
1	2	6	1	7	1	1	1	1	1	0	1	0	0	7	1	0	0	11.6	0.506	3.07	2.33	3.38444	2.16524	2.27219	1.88391	26.37	0.72	0.11	4.03	113	83.4	28	336	65.2	382	10	0.38	10.2	23.4	8.3	2.7	0.4	17.18	33.6	6.16	2.2	23.3	156.4	55
1	1	6	1	6	1	1	1	1	1	1	0	0	1	5	2	1	1	7.9	0.3765	3.07	2.37	4.51025	3.22397	3.10925	2.85389	38.37	0.01	0	4.04	105	75.5	26	344	69.7	453	10.7	0.49	12.2	22.2	8.1	0	0	26.73	30.5	8.51	3.12	30.2	140.53	92
0	2	5	1	6	0	1	1	0	1	0	0	0	0	6	2	1	0	10	0.45	3.08	4.02	3.84776	7.90976	2.6339	7.54763	13.61	0.1	0.03	3.92	109	83.1	27.9	336	68.4	364	9.2	0.33	15.5	25.6	5.1	0.7	0.2	9.31	32.6	3.48	0.69	20	169	70
1	2	7	1	7	0	0	1	1	1	1	0	0	0	7	2	0	0	12.5	0.5375	3.1	2.17	3.22571	1.52111	2.17679	1.2219	6.32	0.54	0.03	4.11	110	85.9	26.8	312	24.1	450	8.4	0.38	8.8	58.7	8.2	8.5	0.5	1.52	35.3	3.71	0.52	12.4	84.95	124
1	3	4	1	11	0	0	1	1	1	1	0	0	0	11	2	0	0	19	0.765	3.1	2.38	1.88881	0.922905	1.16423	0.812521	10.51	0.39	0.01	4.53	125	82.8	27.6	333	69.3	210	10.2	0.21	11	18.6	8.3	3.7	0.1	7.28	37.5	1.96	0.87	25.7	102.85	55
0	3	5	1	7	1	0	1	1	1	1	1	0	0	7	2	0	0	19	0.765	3.1	2.5	2.15073	1.52389	1.16423	1.14641	18.37	0.08	0.02	4.25	121	86.4	28.5	330	82.7	363	9.8	0.36	11.6	12.3	4.5	0.4	0.1	15.19	36.7	2.26	0.82	23.6	185.2	11
0	1	5	1	8	0	1	1	1	1	0	1	0	0	8	2	0	1	6.3	0.3205	3.1	2.62	4.94405	5.19946	3.63767	4.12823	13.66	0.17	0.05	4.09	110	82.6	26.9	325	57.5	485	9.4	0.46	9.6	31	9.9	1.2	0.4	7.86	33.8	4.23	1.35	19.7	74.39	18
0	3	5	1	7	1	1	1	1	1	1	1	0	0	5	2	0	0	23.5	0.9225	3.1	2.86	1.57934	1.79593	0.644708	1.52636	6.03	0.3	0.07	4.63	124	82.7	26.8	324	35.8	590	8.6	0.51	8.9	47.6	10.4	5	1.2	2.16	38.3	2.87	0.63	13.7	27.76	110
1	3	5	1	9	1	1	1	0	1	0	1	0	0	7	2	0	1	26.3	1.0205	3.1	3.07	0.891132	1.50746	0.374122	1.72966	15.87	0.15	0.02	3.65	103	82.5	28.2	342	92.7	147	10.3	0.15	11	5.4	0.9	0.9	0.1	14.7	30.1	0.86	0.14	26.9	196.3	37
1	3	7	1	7	1	1	1	1	1	1	0	0	0	7	2	0	0	15.8	0.653	3.12	2	2.52546	0.403572	1.6649	0.179385	6.94	0.1	0.03	3.88	101	81.7	26	319	36.3	270	9.9	0.27	11	54.6	7.3	1.4	0.4	2.51	31.7	3.79	0.51	23.3	18.86	100
1	3	2	1	9	0	1	0	0	0	1	0	0	0	9	2	0	1	15	0.625	3.12	2.01	2.69259	0.572483	1.79153	0.327017	36.92	0.01	0.02	4.37	112	75.7	25.6	338	86.6	276	10.1	0.28	10.7	7	6.3	0	0.1	31.97	33.1	2.58	2.34	24.2	80.7	40
1	2	3	1	11	1	1	1	1	1	1	0	0	0	11	2	0	1	14.5	0.6075	3.13	2.53	2.82578	2.07682	1.89889	1.94077	7.39	0.48	0.01	4.17	119	81.9	28.4	347	77.6	258	8.1	0.21	15.5	8.1	7.7	6.5	0.1	5.73	34.1	0.6	0.57	13.8	133.5	71
1	1	14	0	14	0	1	1	0	0	1	0	0	0	14	2	0	0	9	0.415	3.13	2.67	4.30096	3.71842	3.00032	3.5392	14.88	0.55	0.06	3.68	95	76.9	25.8	336	52.5	795	8.3	0.66	8	36.1	7.3	3.7	0.4	7.82	28.3	5.37	1.08	10.5	79.1	120
1	2	12	0	13	0	0	1	0	1	0	0	1	1	13	1	1	0	12	0.52	3.16	1.74	3.50316	0.297301	2.42889	-0.00146718	13.68	0.48	0.05	5.01	136	82.2	27.1	330	47.5	263	9.7	0.26	10.3	41.7	6.9	3.5	0.4	6.51	41.2	5.7	0.94	23.3	20.7	16
1	2	5	1	8	1	1	1	1	1	1	0	1	1	8	2	0	1	10	0.45	3.16	2.4	4.06629	2.74015	2.84919	2.44237	14.39	1.35	0.02	4.23	113	79.9	26.7	334	41.5	410	9.7	0.4	11.4	37.5	11.5	9.4	0.1	5.97	33.8	5.39	1.66	23.4	22.58	25
0	3	1	1	7	0	0	1	1	1	1	0	0	0	7	2	0	1	24	0.94	3.16	2.57	1.66232	1.01264	0.726378	0.706911	18.5	0.01	0.02	4.44	118	78.2	26.6	340	87.4	161	11	0.18	12.5	6.7	5.7	0.1	0.1	16.17	34.7	1.24	1.06	32.6	138	22
1	2	3	1	5	1	1	1	1	1	1	0	0	0	0	2	0	0	11	0.485	3.17	2.11	3.80009	1.67649	2.65845	1.32334	19.42	0.28	0.02	3.68	106	84.2	28.8	342	77.3	294	10	0.29	10.9	17.3	3.9	1.4	0.1	15	31	3.36	0.76	24.1	101	38
0	3	4	1	5	1	1	1	1	1	1	0	0	0	5	2	0	0	19	0.765	3.17	2.28	2.31221	0.91404	1.3295	0.534283	14.24	0.12	0.02	3.17	91	85.2	28.7	337	71.6	390	9.6	0.38	9.7	19.9	7.6	0.8	0.1	10.18	27	2.84	1.08	20.7	149	92
0	3	6	1	6	0	0	0	0	1	1	0	0	0	8	1	0	0	15	0.625	3.17	2.97	2.96671	3.56858	1.91639	3.14474	5.94	0.02	0.01	4.58	120	77.3	26.2	339	68.2	332	9.9	0.33	10.9	25.9	5.4	0.3	0.2	4.05	35.4	1.54	0.32	22.6	0.5	60
1	1	10	0	12	0	0	1	1	0	0	0	0	0	12	1	0	0	11.5	0.5025	3.18	3.66	3.68639	5.27071	2.58134	6.00475	17.54	0.55	0.02	4.02	72	56.5	17.9	317	28.8	648	9.8	0.63	10.4	47.7	20.3	3.1	0.1	5.05	22.7	8.36	3.56	23.4	99	15
1	3	13	0	13	0	1	1	1	1	0	0	0	0	13	2	0	0	42	1.29	3.19	2.81	0.33457	0.203577	-0.0415971	0.338505	12.3	0.3	0	4.45	130	86.3	29.3	340	80.2	133	9.2	0.12	16.4	8	9.4	2.4	0	9.86	38.4	0.98	1.16	20.5	59	60
1	1	7	1	10	0	0	1	1	0	0	0	1	0	9	2	0	1	8	0.38	3.2	2.5	4.81532	3.55476	3.44451	3.25018	17.3	0.28	0	4.56	101	73	22.1	303	41.6	593	9.6	0.57	10	45.1	11.7	1.6	0	7.19	33.3	7.8	2.03	22.4	54	25
1	3	7	1	8	1	0	1	0	1	1	1	0	0	8	2	0	0	19	0.765	3.2	2.7	2.12045	1.69606	1.40033	1.70288	16.81	0.03	0.03	4.04	113	85.9	28	326	70	331	9.4	0.31	9.7	19.6	10	0.2	0.2	11.77	34.7	3.3	1.68	19.5	40.17	30
0	3	2	1	6	1	1	1	1	1	1	0	0	0	6	2	0	1	20.5	0.8175	3.2	2.86	2.17406	2.23035	1.20921	1.92679	22.97	0.02	0.04	4.4	123	82.7	28	338	87	274	9.9	0.27	10.7	7.4	5.3	0.1	0.2	19.98	36.4	1.71	1.22	23.4	103.82	50
1	1	7	1	8	0	1	1	1	0	0	0	0	0	8	2	0	0	7.5	0.3625	3.2	3.25	4.99172	5.56446	3.57846	5.83846	13.62	0.57	0.03	3.46	82	75.1	23.7	315	56.1	225	10.4	0.23	11.2	32.7	6.8	4.2	0.2	7.63	26	4.46	0.93	27.3	129.34	138
0	3	9	0	11	0	0	1	1	1	1	0	0	0	11	2	0	0	13.5	0.5725	3.2	3.41	3.32856	5.12496	2.24989	4.76033	22.11	0.53	0.06	4.07	103	79.6	25.3	318	72.4	547	10	0.55	11.4	20.2	4.7	2.4	0.3	16.02	32.4	4.47	1.03	25.7	45.3	105
1	1	5	1	8	0	1	0	0	1	1	0	1	0	8	1	0	0	10.2	0.457	3.2	3.96	4.10691	6.21251	2.91183	7.29928	17.85	1.39	0.18	4.4	86	64.5	19.5	303	44.6	515	10.3	0.53	11.1	37.3	9.3	7.8	1	7.96	28.4	6.66	1.66	26	62	80
1	3	3	1	7	1	1	1	1	1	1	0	0	0	7	2	0	0	24	0.94	3.21	2.73	1.41122	1.06584	0.836898	1.1249	11.97	0.22	0.05	3.97	110	84.9	27.7	326	78.6	273	10.1	0.28	10.8	14.8	4.4	1.8	0.4	9.4	33.7	1.77	0.53	24.8	33.56	65
1	1	11	0	12	0	1	0	0	1	0	0	0	0	12	1	0	0	7	0.345	3.21	3.19	5.20033	5.59146	3.74613	5.79894	33.01	0.91	0.1	3.48	91	78.2	26.1	335	45.7	753	10	0.75	10.1	44	7.2	2.8	0.3	15.08	27.2	14.53	2.39	23.3	75.4	11
1	1	4	1	8	0	0	1	1	1	0	1	0	0	7	2	0	1	7	0.345	3.22	1.82	5.22638	1.77153	3.77436	1.28184	12.82	0.01	0	4.22	115	79.1	27.3	344	75.8	407	9.2	0.37	10.7	21.8	2.3	0.1	0	9.71	33.4	2.8	0.3	20.1	166.37	60
1	3	6	1	10	0	1	1	1	0	1	0	0	0	10	2	0	0	15	0.625	3.24	1.81	2.97848	-0.0379918	2.09119	-0.26001	2.76	0.36	0	4.48	115	78.1	25.7	329	54.4	95	11	0.1	12.9	25	7.6	13	0	1.5	35	0.69	0.21	33.5	13.3	18
1	3	5	1	5	0	0	1	1	1	1	0	0	0	5	2	0	0	13.2	0.562	3.24	2.77	3.39339	2.93243	2.40702	2.90213	10.69	0.44	0.04	3.85	102	81.8	26.5	324	59.5	428	9.5	0.41	10.6	22	14	4.1	0.4	6.36	31.5	2.35	1.5	21	78.3	110
0	3	5	1	6	0	1	1	1	1	1	0	0	0	6	2	0	0	23	0.905	3.26	2.11	2.002	-0.0843624	1.05513	-0.394034	15.51	0.39	0.02	4.03	113	81.4	28	344	79.4	289	9.2	0.27	16	14.7	3.3	2.5	0.1	12.31	32.8	2.28	0.51	20.9	26.42	20
1	2	11	0	11	0	1	1	1	0	0	0	0	0	11	2	0	0	12	0.52	3.27	2.4	3.77158	2.26431	2.71599	2.01891	12.4	0.26	0.02	4.68	123	77.6	26.3	339	62.8	297	10.5	0.31	11.8	30.1	4.8	2.1	0.2	7.79	36.3	3.73	0.6	28.9	44.37	22
1	3	7	1	7	1	1	1	1	1	1	0	0	1	7	4	0	0	30	1.15	3.27	3.95	0.870995	2.69236	0.414305	3.46594	17.61	0.31	0.03	4.53	118	79.5	26	328	77.9	362	10.1	0.36	10.9	13.8	6.3	1.8	0.2	13.73	36	2.43	1.11	25	143.5	124
1	3	10	0	6	0	0	1	0	1	1	0	0	0	6	1	1	1	19.5	0.7825	3.3	2.24	2.26361	0.487941	1.56949	0.358675	19.5	0.05	0.01	4.18	112	81.3	26.8	329	76.3	389	10.2	0.4	10.4	15	8.3	0.3	0.1	14.91	34	2.92	1.61	24.8	110.17	110
1	1	7	1	12	0	0	1	0	1	0	0	0	0	12	2	0	1	6.5	0.3275	3.3	2.72	5.62359	4.60397	4.14784	4.39973	11.45	0.05	0.01	3.07	81	80.8	26.4	327	65.8	801	9.4	0.76	9.3	29	4	0.4	0.1	7.53	24.8	3.32	0.46	18.8	114.22	95
0	2	9	0	10	0	1	1	1	1	0	0	0	0	10	2	0	0	10	0.45	3.3	3.2	4.36623	5.63372	3.22593	4.96348	18.18	0.11	0.02	4.42	115	80.3	26	324	54.3	540	10.1	0.55	10.6	36.4	8.6	0.6	0.1	9.88	35.5	6.61	1.56	24.6	20.32	52
1	2	8	1	8	1	1	1	1	1	0	1	1	0	8	1	0	0	11	0.485	3.37	2.82	4.28838	3.56424	3.18842	3.52834	16.98	0.23	0.04	4.53	114	76.2	25.2	330	60.5	535	8.9	0.48	9.1	30.8	7.1	1.4	0.2	10.27	34.5	5.23	1.21	15.5	107.59	80
1	2	6	1	10	1	0	1	1	1	0	0	0	1	10	2	0	0	10	0.45	3.39	1.42	4.63425	-0.445594	3.46812	-0.645996	10.06	0.02	0.04	4.44	110	75.4	24.7	328	60.1	373	9.4	0.35	15.6	29.7	9.6	0.2	0.4	6.04	33.5	2.99	0.97	22.4	21	55
0	3	3	1	5	1	1	1	1	1	1	1	0	0	5	2	0	1	17	0.695	3.4	2.36	3.13529	1.46672	2.16506	1.04005	16.76	0.01	0.01	3.76	112	83.5	29.8	357	84.4	273	10.4	0.28	11.5	11.6	3.8	0.1	0.1	14.15	31.4	1.95	0.64	27.5	33.03	78
0	1	1.5	1	2.5	0	0	0	0	1	0	0	0	0	2.5	1	0	1	7.5	0.3625	3.4	2.6	5.29339	4.66292	4.13841	3.7117	6.11	0.58	0.03	3.69	92	75.1	24.9	332	11.5	457	9.7	0.44	10	71.8	6.7	9.5	0.5	0.7	27.7	4.39	0.41	21.6	135	76
1	1	8	1	11	0	1	1	0	1	0	0	1	0	11	2	0	1	8.8	0.408	3.4	2.76	5.04444	4.00253	3.78914	3.8791	19.73	0.21	0.01	3.71	92	79	24.8	314	67	360	10	0.36	11	26.9	4.9	1.1	0.1	13.24	29.3	5.3	0.97	24.6	74.17	100
1	1	7	1	8	0	1	0	1	1	0	0	0	0	8	1	0	0	9	0.415	3.4	2.93	4.97787	4.36205	3.73836	4.37082	9.5	0.54	0.02	4.71	114	76.6	24.2	316	24.6	837	9.3	0.78	9.9	63.9	5.6	5.7	0.2	2.34	36.1	6.07	0.53	19.1	8.91	40
1	1	3	1	6	1	1	1	1	1	0	1	0	0	6	2	1	1	7.6	0.366	3.4	4.52	5.46355	8.08151	4.11028	9.95645	23.91	0.03	0	3.91	104	76	26.6	350	85.5	295	9.6	0.28	10	9	5.4	0.1	0	20.42	29.7	2.16	1.3	20.7	230	110
0	3	4	1	7	0	1	1	1	1	1	0	0	1	7	2	0	0	12.5	0.5375	3.41	2.22	4.0173	1.94954	2.97983	1.37387	9.76	0.17	0.1	4.05	105	76.5	25.9	339	75.8	298	9.7	0.29	9.5	15.7	5.8	1.7	1	7.39	31	1.53	0.57	21.5	141	94
0	2	11	0	12	0	1	0	0	1	1	0	0	0	12	1	1	0	9	0.415	3.44	3.4	4.95282	6.58255	3.8477	5.87412	23.18	4.03	0	4.48	87	60	19.4	324	51.8	749	10.2	0.77	15.4	23.8	7	17.4	0	12.01	26.9	5.52	1.62	29.7	21.8	60
1	1	6	1	7	0	0	1	0	1	0	0	0	0	7	2	0	0	7.4	0.359	3.47	2.56	5.71027	3.89541	4.36305	3.60859	17.62	0.31	0.06	4.16	110	79.3	26.4	333	50.4	398	8.7	0.35	8.7	36.2	11.3	1.8	0.3	8.88	33	6.38	1.99	13.1	51.92	65
1	1	6	1	9	1	1	1	1	1	0	1	0	0	9	2	0	0	8.2	0.387	3.47	2.79	5.4212	4.25184	4.13986	4.1366	7.2	0.65	0.01	4.07	104	76.4	25.6	334	38.8	525	7.9	0.41	8.7	43.2	8.9	9	0.1	2.79	31.1	3.11	0.64	11	20.9	96
1	1	3	1	5	0	1	1	1	1	0	0	0	0	5	2	0	0	9.5	0.4325	3.49	2.43	5.03162	2.95055	3.85864	2.65227	33.38	2.1	0.05	4.15	108	82.2	26	317	81.5	628	9.3	0.58	9.7	10.8	1.3	6.3	0.1	27.17	34.1	3.61	0.45	18.4	92.85	62.3
1	2	10	0	10	0	1	1	0	1	0	0	0	0	10	2	1	0	12.5	0.5375	3.5	3.21	4.18029	4.08929	3.21297	4.38289	9.02	0.33	0.04	4.33	115	80.4	26.6	330	55.2	494	8.4	0.42	8.1	31.4	9.3	3.7	0.4	4.98	34.8	2.83	0.84	11.9	22.25	65
0	2	7	1	7	1	1	1	1	1	0	1	0	0	7	2	1	0	10.6	0.471	3.6	2.2	4.88443	2.35401	3.89017	1.6849	17.18	0.5	0.03	3.81	105	87.1	27.6	316	62.8	364	8.5	0.31	8.3	24.2	9.9	2.9	0.2	10.8	33.2	4.15	1.7	12.4	99.27	50
1	3	2	1	6	0	0	0	0	0	1	0	0	0	6	2	0	1	24.5	0.9575	3.61	2.42	2.19581	0.28895	1.66415	0.261469	2.1	0.01	0.01	4.34	114	77.9	26.3	337	56.7	165	10.5	0.17	9.9	33.3	9	0.5	0.5	1.19	33.8	0.7	0.19	24.8	12.82	60
0	1	5	1	6	1	1	1	1	1	1	0	0	0	5	2	1	1	7.6	0.366	3.61	3.8	5.7381	8.33455	4.69728	7.60426	26.14	0.01	0.01	3.9	101	79.5	25.9	326	81.6	370	10.4	0.39	11.5	13.8	4.6	0	0	21.29	31	3.62	1.21	26.4	160.5	85
1	1	10	0	11	0	1	1	0	0	0	0	0	0	11	2	0	0	7	0.345	3.65	2.87	6.29903	4.82326	4.98805	4.74385	5.91	0.71	0.02	4.4	108	78.2	24.5	314	33.9	608	8.6	0.52	8.5	48.2	5.6	12	0.3	2	34.4	2.85	0.33	13.2	74.03	30
1	2	7	1	9	0	0	0	0	1	0	0	0	0	9	2	1	0	10	0.45	3.69	3.4	5.33782	5.1406	4.27543	5.59376	14.5	0.15	0.01	3.5	90	74.3	25.7	346	61	547	8.7	0.48	8.4	31	6.9	1	0.1	8.84	26	4.5	1	13.7	148	100
1	2	9	0	10	0	0	1	1	1	1	0	0	0	10	2	0	0	12	0.52	3.7	1.3	4.76682	-1.33304	3.83827	-1.34838	33.89	0.04	0.01	4.17	118	85.6	28.3	331	75.4	591	9.8	0.58	10.3	17.9	6.6	0.1	0	25.54	35.7	6.06	2.24	22	33	111
0	3	3	1	6	1	1	1	1	1	1	0	0	0	6	2	1	1	20	0.8	3.7	3.1	3.32635	2.91203	2.43593	2.65806	11.77	0.08	0.13	4.05	108	80.7	26.7	330	88.9	212	10.7	0.23	12.2	4.7	4.6	0.7	1.1	10.47	32.7	0.55	0.54	30	133	100
1	3	5	1	5	0	1	0	0	1	1	0	0	1	5	2	1	0	20	0.8	3.75	2.42	3.14314	0.875101	2.55239	0.790339	15.18	0.16	0.01	4.6	125	78.3	27.2	347	81.4	350	9.8	0.34	11.1	12.6	4.8	1.1	0.1	12.37	36	1.91	0.73	23.4	56.57	110
0	1	9	0	10	0	1	0	0	1	0	0	1	0	10	2	0	0	6	0.31	3.81	3.7	6.68335	8.82358	5.76529	7.8379	9.17	0.01	0	3.97	115	85.4	29	339	72.8	309	11.1	0.34	12.5	23.3	3.8	0.1	0	6.67	33.9	2.14	0.35	33.1	97.12	30
1	1	2	1	14	0	0	0	0	0	0	0	0	1	3	4	0	1	6.2	0.317	3.87	3.63	7.14083	6.84778	5.8696	7.53069	23.21	0.08	0.03	4.13	112	88.1	27.1	308	74.4	413	10.6	0.44	11.6	18.1	7.1	0.3	0.1	17.26	36.4	4.19	1.65	28.1	52.8	20
1	1	8	1	11	0	1	1	0	1	0	0	0	0	11	2	0	0	7.5	0.3625	3.89	2.98	6.66666	4.93311	5.51028	4.95504	7.78	0.41	0.06	3.53	88	75.4	24.9	331	19.2	801	8.3	0.67	8	62.7	12	5.3	0.8	1.5	26.6	4.88	0.93	13.1	9.23	33
1	2	6	1	6	1	0	1	1	1	1	1	0	0	8	2	0	1	11.5	0.5025	3.95	4.92	5.45458	7.52214	4.60626	9.88963	7	0.08	0.02	3.93	111	84.7	28.2	333	71.2	521	9.6	0.5	10	25.1	2.3	1.1	0.3	4.98	33.3	1.76	0.16	21.1	29.3	130
0	2	12	0	16	0	0	0	0	1	1	0	0	0	16	2	0	0	10	0.45	3.98	3.9	5.84149	7.58895	5.05583	7.16946	21.67	0.75	0.04	4.54	115	78	25.3	325	73.7	457	10.9	0.5	12.8	17.1	5.5	3.5	0.2	15.98	35.4	3.71	1.19	32.3	181.31	100
1	2	10	0	10	1	1	1	1	1	1	0	0	1	11	2	0	0	11	0.485	4.04	4.41	5.796	6.80641	4.96384	8.46629	11.52	0.54	0.08	3.74	98	79.8	25.9	348	61	680	8.2	0.59	8.7	43.5	5.2	7.7	0.7	7.03	29.2	3.39	0.48	14.1	166.75	135
1	1	7	1	10	0	0	0	0	1	0	0	0	0	10	2	0	1	7.2	0.352	4.11	4.03	7.27705	7.30576	6.22161	8.49665	14.55	0.04	0.01	3.31	87	82.5	26.3	319	67.1	875	9	0.78	9.5	24.4	8.1	0.3	0.1	9.77	27.3	3.55	1.18	16.4	135.14	75
0	1	20	0	16	1	1	1	1	1	1	0	0	0	14	2	1	0	8.6	0.401	4.19	2.99	6.65999	5.50761	6.01384	4.67192	11.67	0.13	0.03	4.19	99	74.5	23.6	317	7	612	9.9	0.61	10.9	85.3	6.3	1.1	0.3	0.82	31.2	9.96	0.73	23.2	2.1	105
1	2	9	0	5	1	1	1	1	1	0	1	1	0	5	2	1	1	14	0.59	4.35	4.78	5.58699	6.63886	5.07478	8.72663	17.31	0.4	0.02	4.3	108	77	25.1	327	70.9	548	7.9	0.43	15.5	21	5.7	2.3	0.1	12.26	33.1	3.64	0.99	13.2	23	117
0	2	10	0	10	1	1	1	1	1	1	1	0	0	10	2	0	0	12	0.52	4.41	3.86	6.18084	6.75869	5.69134	6.48822	20.87	0.38	0.04	4.04	93	77.2	23	298	71.9	413	9.5	0.39	10.1	18.6	7.5	1.8	0.2	15.01	31.2	3.88	1.56	20.4	161	60
1	3	5	1	6	1	1	1	1	1	0	0	0	0	6	2	0	0	19	0.765	4.5	3.66	4.77	3.68196	4.46964	4.37397	12.48	0.05	0.01	3.94	100	74.9	25.4	339	75.2	292	9.1	0.26	8.8	19.3	5	0.4	0.1	9.39	29.5	2.41	0.62	16.3	20.96	80
0	3	7	1	8	0	1	0	0	1	1	0	0	0	8	1	0	0	17.5	0.7125	4.57	2.66	5.38443	2.21473	4.90905	1.81786	16.47	0.23	0.02	3.81	105	83.7	27.6	329	65.7	439	6.8	0.3	6.8	20.8	11	1.4	0.1	10.81	31.9	3.43	1.81	3.8	45.67	96
1	2	10	0	13	0	1	0	0	0	0	0	0	0	13	2	0	1	11	0.485	4.66	4.34	7.04936	6.68294	6.60676	8.2489	7.16	0.12	0	3.8	97	75.5	25.5	338	46.1	400	8.1	0.32	7.5	40	12.2	1.7	0	3.3	28.7	2.87	0.46	12.8	66.3	96
1	2	10	0	11	0	0	0	0	1	1	0	0	0	12	2	1	0	10	0.45	5.03	3.29	8.08558	4.90336	7.88141	5.24711	13.53	0.07	0.01	4.04	104	76.5	25.7	337	78.4	263	10.8	0.28	12.4	15.6	5.4	0.5	0.1	10.61	30.9	2.11	0.73	31.3	108.49	83
1	2	10	0	10	0	0	1	1	0	1	0	0	0	10	2	0	1	10	0.45	5.1	5.24	8.21496	8.48237	8.06978	11.3923	5.72	0.06	0	4.27	119	76.6	27.9	364	72.6	285	10.2	0.29	11.7	19.2	7.2	1	0	4.15	32.7	1.1	0.41	26.6	54.99	69
1	1	20	0	20	0	0	1	1	0	0	0	1	0	5	2	1	0	5.5	0.2925	5.11	4.54	10.0978	8.91805	9.69979	10.8617	18.35	0.4	0.09	3.75	96	80.8	25.6	317	37.2	757	8.4	0.64	9.2	47.6	12.5	2.2	0.5	6.83	30.3	8.74	2.29	14.2	60.23	125
1	2	7	1	8	0	1	0	0	1	0	1	0	0	8	2	0	1	15	0.625	5.4	3.9	7.22681	4.89781	7.48495	5.87442	24.01	0.18	0.02	4.38	111	79	25.3	321	55.8	735	8.9	0.66	9.1	31.6	11.8	0.7	0.1	13.39	34.6	7.58	2.84	17.3	86.28	65
1	2	12	0	13	0	1	1	0	1	0	0	0	0	13	2	0	0	10	0.45	6.53	7.2	10.6331	11.2207	11.918	17.5691	27.28	0.38	0.03	3.97	99	81.9	24.9	305	62.5	752	10.2	0.77	11.1	29.1	6.9	1.4	0.1	17.06	32.5	7.94	1.87	25.6	127.6	130
0	1	5	1	14	0	1	0	0	1	0	0	1	0	14	1	0	0	8.5	0.3975	2.7	2.52	3.28221	4.04263	1.93808	3.18504	13.88	1.44	0	4.21	113	79.9	26.9	337	46.7	247	9.5	0.24	16.1	39.6	3.3	10.4	0	6.48	33.6	5.5	0.46	26.7	67.55	110
[truncated: 33 more columns]
